# Supplementary material for: Human large-scale cooperation as a product of competition between cultural groups
Source: Nat Commun. 2020 Feb 4;11:702. doi: 10.1038/s41467-020-14416-8 (PMC7000669; doi:10.1038/s41467-020-14416-8)
Supplement: Supplementary file 3 — Source Data [file 41467_2020_14416_MOESM3_ESM.xlsx]

## Sheet: Pairwise FST and Distance
Population_1	Population_2	Distance_km	FST_All	FST_Cooperation	FST_Punishment	FST_Raiding	FST_Markers	FST_Family
Borana	Samburu	128.5	0.0874219	0.0537128	0.0480597	0.0906216	0.0621774	0.178692
Borana	Rendille	186.9	0.156433	0.0664344	0.186289	0.23682	0.0830235	0.207541
Borana	Turkana	496.9	0.188023	0.0483984	0.124334	0.0393556	0.638368	0.121931
Kwatela Ngidoca	Kwatela Ngisiger	12.7006	0.0102446	0.00957951	0.00631146	0.00759173	0.010101	0.0162786
Kwatela Ngidoca	Ngiyapakuno Ngidoca	62.2668	0.0306839	0.00605013	0.0127765	0.00982318	0.0310442	0.08142
Kwatela Ngidoca	Ngiyapakuno Ngisiger	69.2811	0.0311763	0.0277317	0.0348392	0.0147461	0.0300942	0.0468728
Kwatela Ngidoca	Ngibochoros Ngisiger	201.775	0.0428964	0.0220818	0.0621509	0.0324985	0.0791922	0.0454568
Kwatela Ngipongaa	Kwatela Ngidoca	13.893	0.0128108	0.00459361	0.0120553	0.0245556	0.0103093	0.010596
Kwatela Ngipongaa	Kwatela Ngisiger	18.1121	0.0175429	0.00874857	0.0080805	0.0118577	0.0224949	0.0389996
Kwatela Ngipongaa	Ngiyapakuno Ngidoca	68.32	0.049584	0.0081507	0.00531686	0.0371128	0.0255701	0.127264
Kwatela Ngipongaa	Ngiyapakuno Ngipongaa	70.7659	0.0646871	0.0154539	0.0498087	0.051624	0.048466	0.139321
Kwatela Ngipongaa	Ngiyapakuno Ngisiger	75.0203	0.0442363	0.0239473	0.0262537	0.04637	0.0260615	0.0816093
Kwatela Ngipongaa	Ngibochoros Ngidoca	200.752	0.062246	0.0193886	0.0260847	0.0904881	0.0622155	0.100963
Kwatela Ngipongaa	Ngibochoros Ngisiger	207.9	0.0594469	0.0322756	0.0657816	0.0585192	0.0722878	0.077003
Kwatela Ngisiger	Ngiyapakuno Ngidoca	64.0283	0.0309112	0.00567848	0.00768574	0.0219987	0.0351967	0.0733937
Kwatela Ngisiger	Ngiyapakuno Ngisiger	71.268	0.0346413	0.0287149	0.0296677	0.0322187	0.0329664	0.0466861
Lpisikishu	Lukumai	22.6	0.0265432	0.0122709	0.0375947	0.0192707	0.0340928	0.0463296
Ngibochoros	Ngiyapakuno	134.2	0.0173377	0.0193197	0.00904836	0.0334816	0.0273704	0.00348181
Ngibochoros	Kwatela	199.5	0.0402857	0.0157369	0.0366531	0.0419761	0.0582348	0.059646
Ngibochoros Ngidoca	Ngibochoros Ngisiger	11.2412	0.014507	0.0105939	0.0256463	0.0201584	0.00635137	0.00635802
Ngibochoros Ngidoca	Ngiyapakuno Ngisiger	127.492	0.0258354	0.0378005	0.0196389	0.0410991	0.025455	0.00437419
Ngibochoros Ngidoca	Ngiyapakuno Ngidoca	133.406	0.0225211	0.0156845	0.0161974	0.0402631	0.0403411	0.0118172
Ngibochoros Ngidoca	Kwatela Ngidoca	194.61	0.0361457	0.0168453	0.0179962	0.0369321	0.0685663	0.0594941
Ngibochoros Ngidoca	Kwatela Ngisiger	195.161	0.0427768	0.0149545	0.0196592	0.0664455	0.0712622	0.0554473
Ngibochoros Ngipongaa	Ngibochoros Ngisiger	7.17	0.00762786	0.00954466	0.00421018	0.00882665	0.008169	0.00745084
Ngibochoros Ngipongaa	Ngibochoros Ngidoca	10.5018	0.00828895	0.00640552	0.016885	0.0051421	0.00776668	0.00654454
Ngibochoros Ngipongaa	Ngiyapakuno Ngisiger	129.914	0.0212062	0.024309	0.0168654	0.0335741	0.0189908	0.0109949
Ngibochoros Ngipongaa	Ngiyapakuno Ngipongaa	133.58	0.0179472	0.0178741	0.00738676	0.0356707	0.027467	0.00587551
Ngibochoros Ngipongaa	Ngiyapakuno Ngidoca	135.815	0.0200899	0.0128286	0.0310081	0.0289799	0.0272255	0.00818112
Ngibochoros Ngipongaa	Kwatela Ngidoca	197.008	0.039194	0.015054	0.0448931	0.0261062	0.0471024	0.0682033
Ngibochoros Ngipongaa	Kwatela Ngisiger	197.533	0.0420826	0.0186675	0.0417803	0.0445942	0.0489128	0.0599109
Ngibochoros Ngipongaa	Kwatela Ngipongaa	203.165	0.0596787	0.0171137	0.0538177	0.060537	0.0421272	0.110478
Ngibochoros Ngisiger	Ngiyapakuno Ngisiger	134.562	0.0272782	0.0390117	0.0164456	0.047105	0.0326229	0.00494743
Ngibochoros Ngisiger	Ngiyapakuno Ngidoca	140.524	0.0296242	0.0223489	0.0408998	0.0404969	0.044009	0.0124684
Ngibochoros Ngisiger	Kwatela Ngisiger	202.33	0.0462875	0.0346898	0.0574402	0.0422505	0.0817967	0.0415632
Ngidoca	Ngipongaa	93.2	0.00427972	0.00366522	0.00857136	0.00455247	0.0048332	0.00139002
Ngidoca	Ngisiger	95.7	0.00445518	0.00247642	0.0098238	0.00462612	0.00187339	0.00270519
Ngisiger	Ngipongaa	94.3	0.00228975	0.00246058	0.000915503	0.00245386	0.00434313	0.00251052
Ngiyapakuno	Kwatela	67.3	0.0336902	0.012616	0.019755	0.0229728	0.0320258	0.0733446
Ngiyapakuno Ngidoca	Ngiyapakuno Ngisiger	14.7856	0.00985233	0.0120931	0.0113816	0.00401048	0.00517489	0.0122079
Ngiyapakuno Ngipongaa	Ngiyapakuno Ngisiger	14.3737	0.0112283	0.00395205	0.0129163	0.00538837	0.0184353	0.0204558
Ngiyapakuno Ngipongaa	Kwatela Ngidoca	64.8848	0.0441875	0.0212408	0.0440729	0.0182314	0.0600647	0.0878757
Ngiyapakuno Ngipongaa	Kwatela Ngisiger	66.8087	0.044597	0.0229929	0.0381925	0.038244	0.065261	0.0725248
Ngiyapakuno Ngipongaa	Ngibochoros Ngidoca	131.162	0.0275953	0.0255695	0.0225349	0.0418703	0.0465633	0.0134337
Ngiyapakuno Ngipongaa	Ngibochoros Ngisiger	138.262	0.027404	0.0298937	0.0083834	0.0468087	0.040575	0.0173403
Ngiypakuno Ngipongaa	Ngiyapakuno Ngidoca	11.2191	0.0120076	0.0102161	0.0269462	0.00946109	0.0124092	0.00479798
Rendille	Samburu	94.5	0.0983488	0.0507491	0.127416	0.0750586	0.107829	0.15518
Rendille	Turkana	320.2	0.16909	0.0635767	0.0593675	0.0869201	0.589659	0.126865
Saale	Ldupsai	6.2	0.0582503	0.0113762	0.0265818	0.0238712	0.230405	0.0294785
Samburu	Turkana	372.9	0.21496	0.0894713	0.108126	0.0366058	0.633247	0.196425
Warrajidaa	Noonituu	1.7	0.0104794	0.0128902	0.0133179	0.00806482	0.00713243	0.00942327

## Sheet: Pairwise FST each norm
		COOPERATION										CRIME AND PUNISHMENT									RAIDING									CULTURAL MARKERS											FAMILY DYNAMICS
Population 1	Population 2	FIND_MARK	INFO_GRAZE	RESCUE	SELFISH	VISITOR_SLAUGHTER	HOST	POOR_WOMAN	REFUSE_POOR	STRANGER_AGEMATE	WELL	NEIGHBOR_CHILD	BEAT_AGEMATES	VIOLATE_PEACE	RECONCILIATION	AGEMATE_NO_REPORT	EXCOMMUNICATED	HUNGER_STEAL	MURDER_KILL	COWARD	COWARD_SHAME	KIDNAP	KILL_WOMEN	RAID_INNOCENT	RAIDING_BLESSINGS	UNMARRIED_RAID	WOUNDED	RAID_PRESSURE	SONG	CIRCUMCISED	DONKEY	FIRE	INTESTINES	JOKE	LADY_FOOD	SHAVE	SHEEP	SICK	SKIN_TUCK	UMBILICAL	ADOPTION	EXTENDED	FATHERS_AREA	HUSBAND_RAPE	LOVING_FATHER	MOTHER_CARE	SCOLD	MANYATTA_INITIATION	SUICIDE
Borana	Rendille	0.00692042	0.211515	0.0333005	0.196988	0.00652647	0.0118872	0.0198129	0.0198129	0.00272361	0.000569801	0.0657468	0.0822301	0.013468	0.003367	0.0541353	0.0426439	0.695046	0.0207916	0.0314858	0.00899101	0.662213	0.0127505	0.00173611	0.113972	0.15	0.00650533	0.178571	0.351834	0	0.000725163	0.00100503	0.236842	0.047081	0.0580645	0.0149254	0.0408163	0.00689655	0.0405957	0.0231481	0.429018	0.331494	0.1505	0.0108043	0.102703	0.012987	0.206125	0.274427	0.00694444
Borana	Turkana	0.0196696	0.00281397	2.08876e-06	0.0844621	0.0160557	0.130779	0.0238329	0.0120371	0.296476	0.0239454	0.031163	0.0239454	0.000865833	0.00483098	0.0277691	0.106555	0.442078	0.026691	0.000597709	0.00168355	0.10224	0.00451111	0.00196118	0.0044509	0.0185391	0.0473252	0.0252293	0.0277691	0.921288	0.87525	0.0104863	0.35875	2.2254e-06	0.266241	0.00505775	0.0649285	0.624644	0.831658	0.917169	0.00240674	0.813349	0.142853	0.00470354	0.000408072	0.0344824	0.0881253	0.00375888	0.000930084
Borana	Samburu	0.0305124	0.279759	2.01447e-06	0.00203942	0.0272316	0.0140746	0.0285235	0.00490798	0.0367698	0.0265029	0.00851727	0.0135975	0.00885446	0.00994881	0.0132053	0.0040423	0.0693892	0.0575699	0.12672	0.134542	0.152834	3.88274e-06	0.00345502	0.0737805	0.041976	0.0181006	0.0462568	0.216552	0	0.00507279	0.159501	0.00556695	0.191201	0.00745566	0.0149971	0.0408772	0.0110108	0.0252451	0.00840667	0.0808897	0.0100629	0.206337	0.367117	0.0909091	0.0410735	0.058074	0.292145	0.0119682
Rendille	Samburu	0.00856266	0.00719589	0.0338366	0.162089	0.00851727	0.0510467	0.000839752	0.0436011	0.0588326	0.0336651	0.0305172	0.131423	0.000617777	0.0200956	0.0194338	0.0207625	0.408595	0.135944	0.0393947	0.196576	0.249638	0.0132026	0.000301415	0.00526033	0.0380908	0.00306513	0.0497493	0.0259622	0	0.00914715	0.173286	0.17621	0.0611144	0.10358	0	0.125147	0.0337999	0.0972004	0.0537151	0.205174	0.244022	0.0135975	0.269429	0.000661376	0.00903076	0.0607248	0.00495002	0.000771634
Rendille	Turkana	0.00505263	0.0883037	0.027276	0.00580854	0.0403586	0.210602	0.06127	3.68013e-05	0.251244	0.0169722	1.79764e-05	0.196395	0.00516707	0.0169722	0.00075669	0.230628	0.0061375	0.00345053	0.0172982	0.0109212	0.101293	0.000615019	0.0068609	0.163162	0.0291681	0.0302251	0.3282	0.129206	0.921288	0.863489	0.00483098	0.0179793	0.0405445	0.0861628	0.0147549	0	0.560948	0.68479	0.803127	0.556835	0.231629	0.000116039	0.0252685	0.14625	0.0630471	0.000278367	0.0936215	0.00715898
Samburu	Turkana	9.25841e-06	0.119012	1.18051e-07	0.0654774	0.0805202	0.0628548	0.0703351	0.0289951	0.480874	0.101497	0.0163811	0.000784936	0.0023661	0.000824145	0.0141773	0.142421	0.256243	0.0911118	0.103392	0.0756057	0.00222886	0.00471766	0.00993093	0.113124	0.000147095	0.0194665	0.140285	0.0492501	0.921862	0.899673	0.273225	0.292031	0.190434	0.344861	0.014871	0.189722	0.692508	0.891338	0.964472	0.136101	0.726692	0.00703875	0.350813	0.129238	0.0865164	0.0278381	0.0997696	0.00990889
Warrajidaa	Noonituu	0.0521059	0.000647773	0.0196481	0.00130163	0.0208	0.000228365	0.00601795	0.0270695	0.00020979	0.0173703	0.0173703	0.0495638	0.010297	7.69231e-06	0.010297	0.0134953	4.1806e-05	0.00115914	0.0495638	6.11888e-05	0.00353846	0.0148364	0.019797	0.0320265	0.00288462	3.27332e-05	5.12821e-05	0.010297	0	0.00298368	0.00298368	0.0109733	2.40385e-05	0.00121306	0.00298368	0.0229869	0.0131282	0.00248692	0.00111972	0.010297	0.0148364	0.00123845	0.0020046	0	0.003663	0.042449	0.0184998	0.00618863
Lpisikishu	Lukumai	0.0340257	0.0138122	0.0461543	0.0158515	1.01364e-05	0.0109403	0.00617287	0.0011295	0.00784463	0.00099439	0.0180513	0.00999616	0.0104981	0	0.0189684	0.0638276	0.0601466	0.00727973	0.0126457	0.00456607	0.0442093	0.00479593	0.00568042	0.00260092	0.00344392	0.00769231	0.0626061	0.0175667	0	0.00999616	0.0988789	0.0215024	0.0280972	7.03019e-05	0	0.0305882	0.026699	0	0.00353067	0.171011	0.001791	0.00999616	0.0609756	0.00622837	0.00224397	0.0231153	0	0.00314228
Saale	Ldupsai	0.00740741	0.010582	0.0288066	0.000692042	0.0185567	0.00346554	0.000692042	0.017301	0.0222626	0	0.0137589	0.0506073	0.0185567	0	0.000864304	0.0628571	0.00150376	0.00115452	0.0465116	0.0212766	0.0107527	0.0135338	0.0135338	0.00164474	0.0385802	0.0423509	0.0553846	0.000386847	0	0.854545	0.02	0.0519481	0.047619	0.0292208	0	0	0.010582	0.12963	0.017301	0.019943	0.0296296	0.00206186	0.0666667	0.0158529	0.0695652	0.00985416	0.00990099	0.0102041
Ngibochoros	Kwatela	0.00570537	0.0467747	0.0437142	0.000790985	0	3.34605e-06	0.00476745	0.000508203	0	6.51423e-07	0.103829	0.00651423	0.0148556	0	0.0991322	0.00328274	0.00354936	0.00383486	0.0105697	0.000373483	0.0183833	0.0107556	0.00871482	0.00697779	0.168598	0.00794419	0.0439486	0.0175937	0.00321365	0.0231849	0.00324633	0.0692857	0.0369326	6.51423e-07	0.0730079	0	0.0881648	0.00238023	0	0.00324633	0.00337748	0.00480203	0.0314013	0	0.0901337	0.0597223	0.0510237	0.00460174
Ngibochoros	Ngiyapakuno	0.0484744	0.0233282	0.0188693	0.0208398	0	0.0339472	0.000655127	0.00102348	0.00341145	0.0032354	0.0031052	0.00649237	0.0147729	0.00684564	0.0219197	0.00307898	0.0145036	0.00614249	0.0107765	0.0186736	0.000143752	0.00333075	0.00133961	0.00712169	0.135902	0.0214178	0.0346251	0.000545758	3.55666e-06	0.0147729	1.16974e-06	0.0434446	0.00386654	1.16974e-06	0.00625631	0	0.0878932	0.00243522	0	0.0032354	0.00341145	0.00140501	0.00158254	0.00341145	0.00406675	0.00627734	0.00566583	0.000248275
Ngiyapakuno	Kwatela	0.0216951	0.00418434	0.00684157	0.0295545	0	0.0332143	0.00189137	0.00296774	0.00337823	0.00333333	0.0745538	0	7.53245e-08	0.0067792	0.0341339	0.0126138	0.00384559	0.000271849	9.76205e-07	0.013926	0.0153035	0.0249902	0.0156023	7.16521e-07	0.00240363	0.0544915	0.00337823	0.0241354	0.00343537	0.00337823	0.00337823	0.0102032	0.0569165	7.53245e-08	0.0457596	0	0	3.0751e-07	0	0	7.53245e-08	0.00105001	0.0195812	0.00337823	0.129707	0.102685	0.0232079	0.00272371
Ngidoca	Ngisiger	0.00314068	0.000754932	0.000558214	0.00662854	0	0.00797736	0.000168803	0.0018344	0	0.00327855	0.0440085	0.00657895	0.00990143	0	0.00287083	0.00409867	0.00100022	3.22646e-05	0.00400435	0.000244088	0.0112486	0.000508041	0.00449429	0.0143596	0.00166239	0.00346477	0.0092562	0.000257177	0.00107102	0.00657895	0.00327855	0.00172086	0.000902256	0	0.00337513	0	0.000692008	5.8872e-07	0	0.00327855	0	0.000692008	0.000543413	0.00336656	2.97271e-05	0.0114467	2.65957e-05	0.00412461
Ngidoca	Ngipongaa	0.016576	0.000180995	0.00141265	0	0	0.000880282	0	0.00775434	0.00334448	0.00334448	0.04	0	0.0204082	0.00671141	0.00319602	0.000687495	0.00036914	0.000406522	0	0.0105386	0.00285714	0.00224593	0.000314564	0.0070922	0.00818182	0.00183824	0.0043881	0.00136939	0.00610169	0.0204082	0.00334448	0.000268025	0.00917775	0.010101	0.000187301	0	0.000233918	0.00684932	0	0	0.00671141	0.000233918	0.00732569	0.00334448	4.59327e-05	0.00113332	0.00018997	0.00210084
Ngisiger	Ngipongaa	0.00538013	0.000196729	0.000196187	0.00662854	0	0.00366231	0.000168803	0.00207079	0.00336656	2.92398e-07	0.000110159	0.00657895	0.00355009	0.00675556	8.70231e-06	0.00143694	0.000154366	0.000667765	0.00400435	0.00761973	0.0027836	0.000622565	0.00698443	0.00146215	0.00248428	0.000256784	0.00105994	0.000440683	0.00234274	0.00698443	2.92398e-07	0.00331386	0.00447572	0.0101672	0.00511383	0	0.00172086	0.00698443	0	0.00327855	0.00675556	0.00172086	0.0117744	0	0.000149557	0.00539727	7.44048e-05	0.000345717
Kwatela Ngidoca	Kwatela Ngisiger	0	0.00043956	0.0309278	0.00793651	0	0.00343643	0.025641	0.00332226	0	0	0.0217391	0	0	0	0.0189474	0.00378788	0.00637845	0.00161031	0.0015361	0.000784314	0.0146104	0.0204082	0	0.010989	0.00637845	0.00372055	0	0.00444444	0	0	0	0	0	0	0	0	0	0.010101	0	0	0	0	0.0070922	0	0.0402576	0.00877193	0.000507357	0.0299003
Kwatela Ngidoca	Ngibochoros Ngisiger	0.00855752	0.07153	0.0510621	0.0024774	0	0.0066075	0.00471608	1.84544e-05	0	0.00980392	0.226688	0.0198059	0.030012	0	0.0859879	0.0148629	0.0031761	0.00784564	6.19195e-06	0.00977741	0.00784701	0.0206641	0.00980392	0.0644211	0.104592	0.00105448	0.0730079	0.0108524	0.00980392	0.0198059	0	0.0730079	0.0510621	0	0.107735	0	0.107735	1.98059e-06	0	0.00980392	0	0.0291295	0.0207445	0	0.07153	0.0140812	0.0324198	0.00100218
Kwatela Ngidoca	Ngiyapakuno Ngidoca	0.00271003	0.000429	0.0204082	0.018711	0	0.0138249	0.00361301	0	0	0	0.04	0	0	0	0.0015361	0.0108401	0.0299003	0.00161031	0	0.000884173	0	0.0138249	0.0416667	0.010989	0.000649773	0.0304762	0	0	0.010101	0	0	0	0.0416667	0	0.0416667	0	0	0	0	0	0	0.0070922	0.0151515	0.010101	0.162338	0.0917993	0.0116877	0.001221
Kwatela Ngidoca	Ngiyapakuno Ngisiger	0.0576584	0.00110145	0.0404285	0.0747796	0	0.0479715	0.000122004	0.00892375	0	0	0.115314	0	0	0	0.0141059	0.0428988	0.0309411	0.00238332	0.0102344	0.00420394	0.004732	0.0291295	0.00980392	0.0390583	0.0031761	0.0323227	0	0.00630369	0.00980392	0	0.00980392	0.030012	0.030012	0	0.0510621	0	0	1.98059e-06	0	0	0	0.00360678	0.00100218	0	0.0614744	0.02497	0.0257827	0.00173789
Kwatela Ngipongaa	Kwatela Ngidoca	0.0150693	0.00043956	0.010101	0.00178253	0	0	0.00641026	0.000708717	0	0.010101	0.00210526	0	0.010101	0	0.0189474	0.00637845	0.0433245	0.00363636	0.00543478	0.037296	0.0146104	0.0070922	0.010101	0.0638298	0.0606061	0.0101999	0	0.010989	0.010101	0	0	0	0	0.010101	0	0	0	0.0104167	0	0	0.010101	0	0	0	0.031746	0.0141163	0.00219298	0.001221
Kwatela Ngipongaa	Kwatela Ngisiger	0.0150693	0	0.0104167	0.0171429	0	0.00343643	0.00649351	0.00705882	0	0.010101	0.010989	0	0.010101	0	0	0.0196078	0.0177778	0.000407997	0.001221	0.027668	0	0.0416667	0.010101	0.0309278	0.030525	0.00161031	0	0.0015361	0.010101	0	0	0	0	0.010101	0	0	0	0.0309278	0	0	0.010101	0	0.0070922	0	0.137521	0.000649773	0.0048	0.0196078
Kwatela Ngipongaa	Ngibochoros Ngidoca	0.0225	0.0405844	0.0598291	0.00407056	0	0.0204082	0	0.013289	0	0.010101	0.0255363	0	0.010101	0	0.106985	0.00637845	0.0255363	0.0037831	0.0138249	0.0197368	0.0903252	0	0	0.0309278	0.303545	0.0340479	0.0204082	0.0340909	0.010101	0	0	0.0752688	0.0204082	0.010101	0.0638298	0	0.0869565	0.0309278	0	0	0.010101	0	0.00444444	0	0.21583	0.101764	0.0965251	0.00543478
Kwatela Ngipongaa	Ngibochoros Ngisiger	0.0447723	0.0826929	0.0272453	0.00844061	0	0.0066075	0.0220006	0.000955951	0	1.98059e-06	0.199901	0.0198059	0.009906	0	0.154062	0.00182766	0.0241668	0.000803603	0.0058112	0.00929613	0.00105448	0.00397156	1.98059e-06	0	0.275355	0.00471148	0.0730079	0.0412755	1.98059e-06	0.0198059	0	0.0730079	0.0510621	0.0102	0.107735	0	0.107735	0.0107227	0	0.00980392	0.0102	0.0291295	0.0207445	0	0.188023	0.0549698	0.0507709	1.07735e-05
Kwatela Ngipongaa	Ngiyapakuno Ngidoca	0.00508187	0.00173611	0.00343643	0.031746	0	0.0138249	0.00040016	0.000708717	0	0.010101	0.0255363	0	0.010101	0	0.0104167	0.000602773	0.0015361	0.000407997	0.00543478	0.0488246	0.0146104	0.001221	0.0189474	0.0309278	0.0500511	0.0742857	0	0.010989	0	0	0	0	0.0416667	0.010101	0.0416667	0	0	0.0104167	0	0	0.010101	0.0070922	0.0151515	0.010101	0.314103	0.169779	0.023798	0
Kwatela Ngipongaa	Ngiyapakuno Ngipongaa	0.0209667	0.0146052	0.0115293	0.0372535	0	0.0240833	0.00166667	9.375e-05	0.0107388	0.00989691	0.161891	0	8.68056e-06	0.0217014	0.101746	0.00185185	0.0126592	0.0102014	0.0046875	0.0454545	0.0334176	0.010869	0.00395322	0.0560036	0.0335601	0.0814001	0.0107388	0.0935415	8.68056e-06	0.0107388	0	0	0.105337	8.68056e-06	0.0443262	0	0	0.00173477	0	0	8.68056e-06	0.0026129	0.0336111	0	0.401111	0.172985	0.0446927	0.0015674
Kwatela Ngipongaa	Ngiyapakuno Ngisiger	0.0146293	0.00292942	0.0181381	0.0975417	0	0.0479715	0.00476745	0.00464076	0	0.0102	0.093553	0	0.0102	0	0.0576873	0.016913	0.00131653	0.000132239	0.000802139	0.0642036	0.0356642	0.00844365	1.98059e-06	0.00980392	0.0382693	0.0771201	0	0.0323893	1.98059e-06	0	0.00980392	0.030012	0.030012	0.0102	0.0510621	0	0	0.0107227	0	0	0.0102	0.00360678	0.00100218	0	0.172421	0.0742534	0.0424696	0.0058112
Kwatela Ngisiger	Ngiyapakuno Ngidoca	0.00271003	0.00173611	0.00210526	0.002331	0	0.0283688	0.010101	0.00332226	0	0	0.00332226	0	0	0	0.0104167	0.0267857	0.00919305	0	0.0015361	0.00332226	0.0146104	0.0526316	0.0416667	0	0.00297619	0.0547264	0	0.00444444	0.010101	0	0	0	0.0416667	0	0.0416667	0	0	0.010101	0	0	0	0.0070922	0.04	0.010101	0.0445633	0.151744	0.00735294	0.0196078
Kwatela Ngisiger	Ngiyapakuno Ngisiger	0.0576584	0.00292942	0.00131653	0.0359873	0	0.0686063	0.0222592	0.0226884	0	0	0.0460168	0	0	0	0.0576873	0.0693336	0.00976391	7.56794e-05	0.00397156	0.00855752	0.0356642	0.0730079	0.00980392	0.0107227	0.000562092	0.057178	0	0.0207445	0.00980392	0	0.00980392	0.030012	0.030012	0	0.0510621	0	0	0.00980392	0	0	0	0.00360678	0.0130544	0	0.00235547	0.0618251	0.0191658	0.0444262
Ngibochoros Ngidoca	Kwatela Ngidoca	0.000784314	0.0327273	0.0869565	0.000467508	0	0.0204082	0.00641026	0.00795756	0	0	0.04	0	0	0	0.047619	0	0.00271003	0.0147783	0.00210526	0.00297619	0.0334849	0.0070922	0.010101	0.010989	0.123981	0.00713012	0.0204082	0.00705882	0	0	0	0.0752688	0.0204082	0	0.0638298	0	0.0869565	0.010101	0	0	0	0	0.00444444	0	0.090036	0.0424448	0.0710383	0.0015361
Ngibochoros Ngidoca	Kwatela Ngisiger	0.000784314	0.0405844	0.0255363	0.00456621	0	0.010101	0.00649351	0.00102145	0	0	0.00332226	0	0	0	0.106985	0.00378788	0.000784314	0.00666667	0.0070922	0.000708717	0.0903252	0.0416667	0.010101	0	0.178253	0.021021	0.0204082	0.0221043	0	0	0	0.0752688	0.0204082	0	0.0638298	0	0.0869565	0	0	0	0	0	0.0217391	0	0.0105086	0.087344	0.06	0.0433245
Ngibochoros Ngidoca	Ngibochoros Ngisiger	0.00420394	0.00786988	0.00855752	0.000793517	0	0.0404285	0.0220006	0.00720725	0	0.00980392	0.0994965	0.0198059	0.030012	0	0.00678101	0.0148629	1.84544e-05	0.00110145	0.00188235	0.0020046	0.0725189	0.00397156	1.98059e-06	0.0312245	0.000913954	0.0136124	0.0291295	0.000423117	0.00980392	0.0198059	0	1.57764e-05	0.0130544	0	0.0108524	0	0.0022217	0.00980392	0	0.00980392	0	0.0291295	0.00630369	0	0.00115452	0.00784564	0.00787335	0.00495941
Ngibochoros Ngidoca	Ngiyapakuno Ngidoca	0.00637845	0.0257649	0.04	0.0133333	0	0.0526316	0.00040016	0.00795756	0	0	0	0	0	0	0.0635294	0.0108401	0.0151515	0.00666667	0.00210526	0.00705882	0.0334849	0.001221	0.0189474	0	0.140625	0.00831601	0.0204082	0.00705882	0.010101	0	0	0.0752688	0.0070922	0	0.00444444	0	0.0869565	0.010101	0	0	0	0.0070922	0.00332226	0.010101	0.0121418	0.0100361	0.025974	0.00543478
Ngibochoros Ngidoca	Ngiyapakuno Ngisiger	0.0707188	0.0219609	0.015886	0.0642036	0	0.0959079	0.00476745	0.0326866	0	0	0.0255676	0	0	0	0.0108797	0.0428988	0.015886	0.00532369	0.0206641	0.0140639	0.0132121	0.00844365	1.98059e-06	0.0107227	0.162045	0.00929613	0.0206061	2.12615e-05	0.00980392	0	0.00980392	0.0184654	0.00188235	0	0.00124223	0	0.0877419	0.00980392	0	0	0	0.00360678	0.00124223	0	0.00292942	0.00238332	0.0117703	6.19195e-06
Ngibochoros Ngipongaa	Kwatela Ngidoca	0.000307692	0.0257004	0.0930521	0.00310256	0	0.00377622	0.000468227	0.012381	0	0	0.175441	0	0.0392465	0	0.052	0.00492308	0.0002035	0.00587854	0.0315152	0.0191829	0.0059515	0.00615385	0.0291375	0.0397016	0.0874036	0.00308275	0.0392465	0.00241758	0.0192308	0.0495638	0.00952018	0.0600962	0.0392465	0.00952018	0.0495638	0	0.0708502	7.69231e-06	0	0	0	1.56986e-05	0.0615751	0	0.138751	0.0426543	0.0439111	0.000810587
Ngibochoros Ngipongaa	Kwatela Ngipongaa	0.0111617	0.0327279	0.0662224	0.00956319	0	0.00377622	0.00341775	0.00723864	0	0.010297	0.150784	0	0.0173703	0	0.11164	9.38086e-05	0.0484628	0.000269231	0.0536082	0.00313707	0.0388235	3.27332e-05	0.00942308	0.00952018	0.249443	0.0243601	0.0392465	0.0228756	0.00298368	0.0495638	0.00952018	0.0600962	0.0392465	7.69231e-06	0.0495638	0	0.0708502	0.0110243	0	0	0.010297	1.56986e-05	0.0615751	0	0.282585	0.101731	0.0646849	4.1806e-05
Ngibochoros Ngipongaa	Kwatela Ngisiger	0.000307692	0.0327279	0.0307821	0.00112426	0	7.69231e-06	0.0192308	0.027863	0	0	0.0921333	0	0.0392465	0	0.11164	0.0169761	0.00880037	0.00133956	0.042449	0.012381	0.0388235	0.0392465	0.0291375	0.0110243	0.134786	0.0135306	0.0392465	0.0131282	0.0192308	0.0495638	0.00952018	0.0600962	0.0392465	0.00952018	0.0495638	0	0.0708502	0.00952018	0	0	0	1.56986e-05	0.0992889	0	0.0319114	0.0874036	0.0352328	0.0214854
Ngibochoros Ngipongaa	Ngibochoros Ngidoca	0.00206731	0.000432692	0.000307692	0.00116275	0	0.00952018	0.00341775	0.0386905	0	0	0.0633086	0	0.0392465	0	0.000135065	0.00492308	0.0043793	0.00203438	0.0208	0.00723864	0.0113588	3.27332e-05	0.00942308	0.0110243	0.00350828	0.000841346	0.00615385	0.00123077	0.0192308	0.0495638	0.00952018	0.00136161	0.00615385	0.00952018	0.00147698	0	0.00128382	0.00952018	0	0	0	1.56986e-05	0.0353058	0	0.00591619	5.924e-07	0.00341775	0.00451923
Ngibochoros Ngipongaa	Ngiyapakuno Ngidoca	0.00119506	0.0195658	0.0459986	0.0066568	0	0.0294471	0.001481	0.012381	0	0	0.0633086	0	0.0392465	0	0.0682122	0.00117216	0.0344721	0.00133956	0.0315152	0.027863	0.0059515	0.00165426	0.00194563	0.0110243	0.101731	0.0143459	0.0392465	0.00241758	0.00298368	0.0495638	0.00952018	0.0600962	3.27332e-05	0.00952018	0.000810587	0	0.0708502	7.69231e-06	0	0	0	0.00778846	0.0176259	0.010297	0.00112426	0.00987714	0.0106374	4.1806e-05
Ngibochoros Ngipongaa	Ngiyapakuno Ngipongaa	0.0614348	0.00370405	0.0289008	0.0094145	0	0.0428926	0.000311377	0.00568182	0.0109428	0	0.000132031	0	0.0165317	0.0221088	0.000593933	0.00111181	0.0132476	0.0137521	0.0335052	0.0253411	0.000211844	0.0121068	0.00134953	0.0319263	0.128679	0.0178095	0.0165317	0.0276284	0.00266543	0.0251068	0.00932401	0.0589198	0.0269843	3.27054e-05	0.000500924	0	0.0694789	0.00431756	0	0	0.0109428	0.00303644	0.00507479	0	0.0153009	0.0105405	0.00203963	0.00212147
Ngibochoros Ngipongaa	Ngiyapakuno Ngisiger	0.050248	0.0162705	0.0203043	0.0486973	0	0.0705043	0.00011232	0.000294118	0	0	0.00912582	0	0.039627	0	0.0133594	0.0195287	0.0355961	0.000778848	0.0630685	0.0400263	7.03019e-05	0.00953863	0.00971346	1.8667e-06	0.120448	0.0156261	0.039627	0.000928499	0.00314228	0.0500392	1.8667e-06	0.0100286	0.00129282	0.00961538	1.01364e-05	0	0.0715144	1.8667e-06	0	0	0	0.00314228	0.0486973	0	0.0170818	0.00245857	0.00251729	0.00486276
Ngibochoros Ngipongaa	Ngibochoros Ngisiger	0.0119844	0.0119643	0.0119844	3.51936e-05	0	0.0189684	0.00814012	0.0133594	0	0.00999616	0.00452723	0.0201903	0.00129282	0	0.00501846	0.00274997	0.00496741	0.000142552	0.0305882	0.00164691	0.0272773	0.00472924	0.00971346	0.00961538	0.000843013	0.00772849	0.00953863	0.00309151	0.00314228	0.0127941	0.00961538	0.00108417	0.00139776	0.00961538	0.0200606	0	0.00685258	1.8667e-06	0	0.00999616	0	0.0305956	0.0124016	0	0.0122551	0.00797851	0.000920394	1.01364e-05
Ngibochoros Ngisiger	Kwatela Ngisiger	0.00855752	0.0826929	0.00495941	0.00155737	0	0.0181381	0.0517746	0.00284491	0	0.00980392	0.133787	0.0198059	0.030012	0	0.154062	0.0326866	0.000562092	0.00235547	0.00173789	0.00507539	0.00105448	0.0619195	0.00980392	0.0312245	0.155403	0.000815133	0.0730079	0.0282095	0.00980392	0.0198059	0	0.0730079	0.0510621	0	0.107735	0	0.107735	0.00980392	0	0.00980392	0	0.0291295	0.0479715	0	0.00471608	0.0442051	0.02497	0.0205502
Ngibochoros Ngisiger	Ngiyapakuno Ngidoca	0.0205502	0.061232	0.0130544	0.00766064	0	0.0014327	0.0165158	1.84544e-05	0	0.00980392	0.0994965	0.0198059	0.030012	0	0.105366	0.000332481	0.0141059	0.00235547	6.19195e-06	0.0163498	0.00784701	0.000802139	0.0193758	0.0312245	0.120071	0.0424696	0.0730079	0.0108524	1.98059e-06	0.0198059	0	0.0730079	0.00100218	0	0.0282095	0	0.107735	1.98059e-06	0	0.00980392	0	0.00844365	0.000484429	0.0102	0.0206459	0.0353127	0.00532369	1.07735e-05
Ngibochoros Ngisiger	Ngiyapakuno Ngisiger	0.104701	0.0553846	0.00119474	0.0513633	0	0.0216076	0.00634921	0.0097561	0	0.00990099	0.0263158	0.02	0.030303	0	0.034188	0.00772201	0.0148148	0.0015873	0.0107527	0.0261628	0.0246154	0.000864304	0	0.00990099	0.140138	0.0446429	0.0736842	0.000634115	0	0.02	0.00990099	0.0173913	0.00531915	0	0.0191571	0	0.108696	0	0	0.00990099	0	0.0478723	0.012987	0	0.000407	0.0015873	0.000394166	0.00531915
Ngiyapakuno Ngidoca	Ngiyapakuno Ngisiger	0.0363609	0.000155857	0.0066075	0.0205502	0	0.0122428	0.00240859	0.00892375	0	0	0.0255676	0	0	0	0.0241668	0.0112114	8.43348e-06	7.56794e-05	0.0102344	0.00124223	0.004732	0.00331387	0.0193758	0.0107227	0.000955951	2.73021e-05	0	0.00630369	1.98059e-06	0	0.00980392	0.030012	0.00173789	0	0.00100218	0	0	1.98059e-06	0	0	0	0.0193758	0.00855752	0.0102	0.0267377	0.0220901	0.00282586	0.0058112
Ngiyapakuno Ngipongaa	Kwatela Ngidoca	0.0696305	0.0100029	0.0328947	0.0230877	0	0.0240833	0.00154368	0.00131808	0.0107388	0	0.187929	0	0.0107388	0.0217014	0.0428929	0.00137082	0.0102896	0.00166667	2.71739e-05	0.000488688	0.00391931	0.0335601	0.0217014	0.000628701	0.00511377	0.0353457	0.0107388	0.0453376	0.0107388	0.0107388	0	0	0.105337	0.0107388	0.0443262	0	0	0.00395322	0	0	0.0107388	0.0026129	0.0336111	0	0.23177	0.0938889	0.0274623	0.00552273
Ngiyapakuno Ngipongaa	Kwatela Ngisiger	0.0696305	0.0146052	2.71739e-05	0.00409091	0	0.0415385	0.0146925	0.00878313	0.0107388	0	0.100056	0	0.0107388	0.0217014	0.101746	0.00965309	0.000488688	0.00654221	0.00115385	0.0025	0.0334176	0.0801282	0.0217014	0.00650231	6.94444e-05	0.060988	0.0107388	0.0746713	0.0107388	0.0107388	0	0	0.105337	0.0107388	0.0443262	0	0	0.0217014	0	0	0.0107388	0.0026129	0.0658979	0	0.0878954	0.154678	0.0206005	0.0102896
Ngiyapakuno Ngipongaa	Ngibochoros Ngidoca	0.0839111	0.00666667	0.0238401	0.017103	0	0.0679348	0.00166667	0.015625	0.0107388	0	0.0696305	0	0.0107388	0.0217014	0.000163285	0.00137082	0.0025	0.0262502	0.0026129	0.00583133	0.014681	0.010869	0.00395322	0.00650231	0.171361	0.0110502	0.00309357	0.0173488	0.0107388	0.0107388	0	0.0738462	0.0545611	0.0107388	0.00366667	0	0.0853333	0.0217014	0	0	0.0107388	0.0026129	0.0142734	0	0.0395105	0.0107135	0.0107135	0.0126592
Ngiyapakuno Ngipongaa	Ngibochoros Ngisiger	0.120607	0.0288126	0.00424713	0.0106025	0	0.00596497	0.0116237	0.00164835	0.0108418	0.00960384	0.0031098	0.0194057	0.0092976	0.0219072	0.00900395	0.0072971	0.00208848	0.0166803	5.92979e-05	0.0144421	0.0227211	0.00173958	0.00413603	0.056516	0.148897	0.0480592	0.0455771	0.0124265	1.89509e-05	0.00287224	0	0.0716113	0.0164638	0.0108418	0.0261493	0	0.10575	0.00413603	0	0.00960384	0.0108418	0.015371	0.00163506	0	0.0533769	0.0365484	0.000221141	0.00183824
Ngiypakuno Ngipongaa	Ngiyapakuno Ngidoca	0.0459978	0.00630153	0.0026129	0.000249833	0	0.0015674	0.000434028	0.00131808	0.0107388	0	0.0696305	0	0.0107388	0.0217014	0.0584028	0.00454808	0.00552273	0.00654221	2.71739e-05	5.81395e-05	0.00391931	0.00488534	0.00638889	0.00650231	0.00213542	0.00020202	0.0107388	0.0453376	8.68056e-06	0.0107388	0	0	0.0250995	0.0107388	3.7037e-05	0	0	0.00395322	0	0	0.0107388	0.00115385	0.00389352	0.00989691	0.0082735	1.14106e-05	0.00338012	0.0015674
Ngiyapakuno Ngipongaa	Ngiyapakuno Ngisiger	0.000572565	0.00447811	0.000964788	0.0164638	0	0.00514706	0.000797725	0.00341387	0.0108418	0	0.0114603	0	0.0108418	0.0219072	0.0084196	0.0294118	0.00596497	0.00801633	0.00919118	0.00183824	3.81693e-05	0.000151384	0.00413603	0.0313686	0.000236345	8.08016e-05	0.0108418	0.0185843	1.89509e-05	0.0108418	0.00960384	0.0294118	0.0388248	0.0108418	0.000653595	0	0	0.00413603	0	0	0.0108418	0.0118518	0.0236345	0	0.062611	0.0230732	2.47366e-05	0.0132353
[truncated: 1 more columns]

## Sheet: FST Vignette Condition
Subject_Population	Vignette_Condition	PopPairs_Averaged	Distance_km	FST_All	FST_Cooperation	FST_Punishment	FST_Raiding	FST_Markers	FST_Family
Ldupsai	DC	Saale	6.185	0.0580606	0.0113762	0.0265818	0.0238712	0.230405	0.0294785
Lpisikishu	DC	Lukumai	22.645	0.0265428	0.0122709	0.0375947	0.0192707	0.0340928	0.0463296
Lukumai	DC	Lpisikishu	22.645	0.0265428	0.0122709	0.0375947	0.0192707	0.0340928	0.0463296
Noonituu	DC	Warrajidaa	1.724	0.0104792	0.0128902	0.0133179	0.00806481	0.00713243	0.00942327
Saale	DC	Ldupsai	6.185	0.0580606	0.0113762	0.0265818	0.0238712	0.230405	0.0294785
Warrajidaa	DC	Noonituu	1.724	0.0104792	0.0128902	0.0133179	0.00806481	0.00713243	0.00942327
Kwatela Ngidoca	DC_DT	Kwatela Ngidoca-non Kwatela, non Ngidoca	133.24	0.0393636	0.0215271	0.046489	0.0228955	0.0541133	0.0621021
Kwatela Ngipongaa	DC_DT	Kwatela Ngipongaa-non Kwatela, non Ngipongaa	138	0.0538783	0.0209405	0.0308592	0.0581225	0.0465337	0.0967098
Kwatela Ngisiger	DC_DT	Kwatela Ngisiger-non Kwatela, non Ngisiger	130.88	0.0400919	0.0155734	0.0268294	0.0428206	0.0551582	0.0653192
Ngibochoros Ngidoca	DC_DT	Ngibochoros Ngidoca-non Ngibochoros, non Ngidoca	163.64	0.0396134	0.0244283	0.0219794	0.0599757	0.051374	0.0435546
Ngibochoros Ngipongaa	DC_DT	Ngibochoros Ngipongaa-non Ngibochoros, non Ngipongaa	165.07	0.0306432	0.0177148	0.0336367	0.0333136	0.0355579	0.0368225
Ngibochoros Ngisiger	DC_DT	Ngibochoros Ngisiger-non Ngibochoros, non Ngisiger	172.11	0.0398429	0.02665	0.0443039	0.0445808	0.059016	0.0380671
Ngiyapakuno Ngidoca	DC_DT	Ngiyapakuno Ngidoca-non Ngiyapakuno, non Ngidoca	102.17	0.0325523	0.0122517	0.0212276	0.0321471	0.0330003	0.0553267
Ngiyapakuno Ngipongaa	DC_DT	Ngiyapakuno Ngipongaa-non Ngiyapakuno, non Ngipongaa	100.28	0.035946	0.0249242	0.0282959	0.0362886	0.053116	0.0477936
Ngiyapakuno Ngisiger	DC_DT	Ngiyapakuno Ngisiger-non Ngiyapakuno, non Ngisiger	100.43	0.0306136	0.0284471	0.0243993	0.0339473	0.0251504	0.0359628
Kwatela Ngidoca	DC_ST	Kwatela Ngidoca-Kwatela, non Ngidoca	13.3	0.0115277	0.00708656	0.00918337	0.0160737	0.0102051	0.0134373
Kwatela Ngipongaa	DC_ST	Kwatela Ngipongaa-Kwatela, non Ngipongaa	16	0.0151768	0.00667109	0.0100679	0.0182067	0.0164021	0.0247978
Kwatela Ngisiger	DC_ST	Kwatela Ngisiger-Kwatela, non Ngisiger	15.41	0.0138937	0.00916404	0.00719598	0.00972472	0.0162979	0.0276391
Ngibochoros Ngidoca	DC_ST	Ngibochoros Ngidoca-Ngibochoros, non Ngidoca	10.87	0.011398	0.00849971	0.0212657	0.0126503	0.00705902	0.00645128
Ngibochoros Ngipongaa	DC_ST	Ngibochoros Ngipongaa-Ngibochoros, non Ngipongaa	8.84	0.0079584	0.00797509	0.0105476	0.00698438	0.00796784	0.00699769
Ngibochoros Ngisiger	DC_ST	Ngibochoros Ngisiger-Ngibochoros, non Ngisiger	9.21	0.0110674	0.0100693	0.0149282	0.0144925	0.00726018	0.00690443
Ngiyapakuno Ngidoca	DC_ST	Ngiyapakuno Ngidoca-Ngiyapakuno, non Ngidoca	13	0.0109299	0.0111546	0.0191639	0.00673578	0.00879204	0.00850296
Ngiyapakuno Ngipongaa	DC_ST	Ngiyapakuno Ngipongaa-Ngiyapakuno, non Ngipongaa	12.8	0.0116179	0.00708409	0.0199313	0.00742473	0.0154222	0.0126269
Ngiyapakuno Ngisiger	DC_ST	Ngiyapakuno Ngisiger-Ngiyapakuno, non Ngisiger	14.58	0.0105403	0.0080226	0.012149	0.00469942	0.0118051	0.0163318
Borana	DEG	Borana-Turkana | Borana-Samburu | Borana-Rendille	269.75	0.143949	0.0561818	0.119561	0.122266	0.26119	0.169388
Rendille	DEG	Rendille-Turkana | Rendille-Borana	253.55	0.16276	0.0650056	0.122828	0.16187	0.336342	0.167203
Rendille	SAMBURU	Rendille-Samburu	94.5	0.0983214	0.0507491	0.127416	0.0750586	0.107829	0.15518
Samburu	DEG	Samburu-Borana | Samburu-Turkana	249.19	0.151191	0.071592	0.0780927	0.0636137	0.347712	0.187559
Turkana	DEG	Turkana-Samburu | Turkana-Rendille | Turkana-Borana	396.65	0.190691	0.0671488	0.0972757	0.0542938	0.620425	0.148407
Ldupsai	SC	none	0.228	0	0	0	0	0	0
Lpisikishu	SC	none	0.283	0	0	0	0	0	0
Lukumai	SC	none	1.47	0	0	0	0	0	0
Noonituu	SC	none	1.734	0	0	0	0	0	0
Saale	SC	none	0.459	0	0	0	0	0	0
Warrajidaa	SC	none	1.625	0	0	0	0	0	0
Kwatela Ngidoca	SC_DT	Kwatela Ngidoca-non Kwatela, Ngidoca	128.44	0.0334148	0.0114477	0.0153863	0.0233776	0.0498053	0.070457
Kwatela Ngipongaa	SC_DT	Kwatela Ngipongaa-non Kwatela, Ngipongaa	136.97	0.0621829	0.0162838	0.0518132	0.0560805	0.0452966	0.124899
Kwatela Ngisiger	SC_DT	Kwatela Ngisiger-non Kwatela, Ngisiger	136.8	0.0404644	0.0317024	0.043554	0.0372346	0.0573816	0.0441246
Ngibochoros Ngidoca	SC_DT	Ngibochoros Ngidoca-non Ngibochoros, Ngidoca	164.01	0.0293334	0.0162649	0.0170968	0.0385976	0.0544537	0.0356557
Ngibochoros Ngipongaa	SC_DT	Ngibochoros Ngipongaa-non Ngibochoros, Ngipongaa	168.37	0.038813	0.0174939	0.0306022	0.0481039	0.0347971	0.0581765
Ngibochoros Ngisiger	SC_DT	Ngibochoros Ngisiger-non Ngibochoros, Ngisiger	168.45	0.0367828	0.0368508	0.0369429	0.0446777	0.0572098	0.0232553
Ngiyapakuno Ngidoca	SC_DT	Ngiyapakuno Ngidoca-non Ngiyapakuno, Ngidoca	97.84	0.0266025	0.0108673	0.0144869	0.0250431	0.0356927	0.0466186
Ngiyapakuno Ngipongaa	SC_DT	Ngiyapakuno Ngipongaa-non Ngiyapakuno, Ngipongaa	102.18	0.0413171	0.016664	0.0285977	0.0436474	0.0379665	0.0725984
Ngiyapakuno Ngisiger	SC_DT	Ngiyapakuno Ngisiger-non Ngiyapakuno, Ngisiger	102.92	0.0309597	0.0338633	0.0230567	0.0396618	0.0327946	0.0258168

## Sheet: Figure 2
Population Pair/Literature source	FST value
Ngisiger + Ngipongaa	0.00228973
Ngipongaa + Ngidoca	0.00427965
Ngisiger + Ngidoca	0.00445518
Warrajidaa + Noonituu	0.0104792
Lpisikishu + Lukumai	0.0265428
Ldupsai + Saale	0.0580606
Ngiyapakuno + Ngibochoros	0.0173376
Ngiyapakuno + Kwatela	0.0336902
Ngibochoros + Kwatela	0.0402844
Samburu + Borana	0.0873953
Samburu + Rendille	0.0983214
Borana + Rendille	0.15643
Turkana + Rendille	0.169091
Turkana + Borana	0.188022
Samburu + Turkana	0.215058
Rzeszutek (songs)	0.02
Bell et al. (WVS)	0.08
Ross et al. (folktales)	0.091
Smith et al. (Hadza)	0.305
van Dorp et al. (max)	0.0018
Ross et al.	0.003
Bell et al.	0.005
Langergraber et al. (h-g : h-g)	0.005
Langergraber et al. (h-g : f-p)	0.011
Langergraber et al. (f-p : f-p)	0.015
Bowles (h-g)	0.076

## Sheet: Regression
SubID	EthnicGp	Clan	TerritorialSection	RandomEffectGp	CoopScale	CoopScaleLabel	Pop_Pair	FST_All	FST_Cooperation	FST_Punishment	FST_Raiding	FST_Markers	FST_Family	DistanceRaw	Distance100km	AGEMATE_NO_REPORT	RAIDING_BLESSINGS	JOKE	SCOLD	HOST	EXCOMMUNICATED	CIRCUMCISED	KILL_WOMEN	SKIN_TUCK	RAID_INNOCENT	MOTHER_CARE	WELL	UNMARRIED_RAID	RECONCILIATION	EXTENDED	MURDER_KILL	KIDNAP	SHAVE	HUSBAND_RAPE	STRANGER_AGEMATE	VIOLATE_PEACE	ADOPTION	UMBILICAL	LOVING_FATHER	COWARD	FIRE	POOR_WOMAN	SUICIDE	MANYATTA_INITIATION	INTESTINES	INFO_GRAZE	COWARD_SHAME	RAID_PRESSURE	NEIGHBOR_CHILD
13	Borana	NOONITUU	N/A	Borana Noonituu	DC	Diff Clan	Noonituu - Warrajidda	0.0104792	0.0128902	0.0133179	0.00806481	0.00713243	0.00942327	1.724	0.01724	1	1	1	1	1	1	1	0	0	0	0	1	0	1	0	1	1	1	1	1	1	1	0	1	1	1	0	0	1	1	0	1	1	1
19	Borana	NOONITUU	N/A	Borana Noonituu	DC	Diff Clan	Noonituu - Warrajidda	0.0104792	0.0128902	0.0133179	0.00806481	0.00713243	0.00942327	1.724	0.01724	1	1	1	1	1	0	1	0	0	0	1	1	0	1	0	0	1	1	0	0	1	1	0	1	1	1	0	0	0	1	0	0	1	1
21	Borana	NOONITUU	N/A	Borana Noonituu	DC	Diff Clan	Noonituu - Warrajidda	0.0104792	0.0128902	0.0133179	0.00806481	0.00713243	0.00942327	1.724	0.01724	1	1	1	1	1	1	1	0	0	0	1	1	1	1	0	0	1	1	0	1	1	1	0	1	1	1	0	0	1	0	0	1	1	1
22	Borana	NOONITUU	N/A	Borana Noonituu	DC	Diff Clan	Noonituu - Warrajidda	0.0104792	0.0128902	0.0133179	0.00806481	0.00713243	0.00942327	1.724	0.01724	1	1	1	1	1	0	1	0	0	0	1	1	0	1	0	0	1	1	1	1	1	1	0	1	1	1	0	0	1	1	1	1	1	1
23	Borana	NOONITUU	N/A	Borana Noonituu	DC	Diff Clan	Noonituu - Warrajidda	0.0104792	0.0128902	0.0133179	0.00806481	0.00713243	0.00942327	1.724	0.01724	1	1	0	1	1	0	1	0	0	0	1	1	0	1	0	0	1	1	0	1	1	1	0	1	1	1	1	0	0	0	1	1	1	1
26	Borana	NOONITUU	N/A	Borana Noonituu	DC	Diff Clan	Noonituu - Warrajidda	0.0104792	0.0128902	0.0133179	0.00806481	0.00713243	0.00942327	1.724	0.01724	1	1	1	1	1	0	1	0	0	0	0	1	0	0	0	0	1	1	1	1	1	1	0	1	1	1	0	0	0	0	0	1	1	0
31	Borana	NOONITUU	N/A	Borana Noonituu	DC	Diff Clan	Noonituu - Warrajidda	0.0104792	0.0128902	0.0133179	0.00806481	0.00713243	0.00942327	1.724	0.01724	1	1	1	1	1	0	1	0	0	0	0	1	0	1	0	0	1	1	1	1	1	1	0	1	1	1	1	0	0	0	0	1	1	1
35	Borana	NOONITUU	N/A	Borana Noonituu	DC	Diff Clan	Noonituu - Warrajidda	0.0104792	0.0128902	0.0133179	0.00806481	0.00713243	0.00942327	1.724	0.01724	1	1	1	1	0	0	1	0	0	0	1	1	0	1	0	1	1	1	999	0	1	1	0	1	1	1	0	0	1	0	0	1	0	1
40	Borana	NOONITUU	N/A	Borana Noonituu	DC	Diff Clan	Noonituu - Warrajidda	0.0104792	0.0128902	0.0133179	0.00806481	0.00713243	0.00942327	1.724	0.01724	1	1	1	1	0	0	1	0	0	0	1	1	0	1	0	0	1	1	0	1	1	1	0	1	1	1	0	0	0	0	1	1	1	1
44	Borana	NOONITUU	N/A	Borana Noonituu	DC	Diff Clan	Noonituu - Warrajidda	0.0104792	0.0128902	0.0133179	0.00806481	0.00713243	0.00942327	1.724	0.01724	1	1	1	1	1	1	1	0	0	0	1	1	0	1	0	0	1	1	1	1	1	1	0	1	0	1	0	0	0	0	0	1	1	1
51	Borana	NOONITUU	N/A	Borana Noonituu	DC	Diff Clan	Noonituu - Warrajidda	0.0104792	0.0128902	0.0133179	0.00806481	0.00713243	0.00942327	1.724	0.01724	1	1	1	1	0	1	1	0	0	0	0	1	0	1	0	0	1	1	1	0	1	1	0	1	1	1	0	0	1	1	0	0	0	1
52	Borana	NOONITUU	N/A	Borana Noonituu	DC	Diff Clan	Noonituu - Warrajidda	0.0104792	0.0128902	0.0133179	0.00806481	0.00713243	0.00942327	1.724	0.01724	1	1	1	1	1	0	1	0	0	0	1	1	0	1	1	0	1	1	1	1	1	1	0	1	1	1	0	0	1	1	0	1	1	1
57	Borana	NOONITUU	N/A	Borana Noonituu	DC	Diff Clan	Noonituu - Warrajidda	0.0104792	0.0128902	0.0133179	0.00806481	0.00713243	0.00942327	1.724	0.01724	1	1	1	1	1	0	1	0	0	0	0	1	0	1	0	0	1	1	1	1	1	1	0	1	1	1	0	0	0	0	1	1	1	1
63	Borana	NOONITUU	N/A	Borana Noonituu	DC	Diff Clan	Noonituu - Warrajidda	0.0104792	0.0128902	0.0133179	0.00806481	0.00713243	0.00942327	1.724	0.01724	1	1	1	1	1	0	1	0	0	0	1	1	0	1	0	0	1	1	1	1	1	1	0	1	1	1	1	0	1	1	0	1	1	1
81	Borana	NOONITUU	N/A	Borana Noonituu	DC	Diff Clan	Noonituu - Warrajidda	0.0104792	0.0128902	0.0133179	0.00806481	0.00713243	0.00942327	1.724	0.01724	1	1	1	1	1	0	1	0	0	0	1	1	0	1	1	0	1	1	1	1	1	1	0	1	1	1	1	0	1	1	0	1	1	1
82	Borana	NOONITUU	N/A	Borana Noonituu	DC	Diff Clan	Noonituu - Warrajidda	0.0104792	0.0128902	0.0133179	0.00806481	0.00713243	0.00942327	1.724	0.01724	1	1	1	1	0	0	1	1	0	0	1	1	1	1	0	0	1	1	1	0	1	1	1	1	1	1	1	0	1	1	0	1	1	1
83	Borana	NOONITUU	N/A	Borana Noonituu	DC	Diff Clan	Noonituu - Warrajidda	0.0104792	0.0128902	0.0133179	0.00806481	0.00713243	0.00942327	1.724	0.01724	1	1	1	1	1	0	1	0	0	0	1	1	1	1	0	0	1	1	1	1	1	1	0	1	1	1	1	1	1	1	0	1	1	1
9	Borana	WARRAJIDAA	N/A	Borana Warrajidaa	DC	Diff Clan	Noonituu - Warrajidda	0.0104792	0.0128902	0.0133179	0.00806481	0.00713243	0.00942327	1.724	0.01724	1	0	1	1	0	1	1	0	0	0	1	1	0	1	0	1	1	1	1	0	1	1	0	1	1	1	0	0	0	0	0	1	1	1
11	Borana	WARRAJIDAA	N/A	Borana Warrajidaa	DC	Diff Clan	Noonituu - Warrajidda	0.0104792	0.0128902	0.0133179	0.00806481	0.00713243	0.00942327	1.724	0.01724	1	1	1	1	0	1	1	0	0	0	1	1	0	1	1	0	1	1	0	1	1	1	0	1	1	1	1	0	0	1	1	1	1	1
12	Borana	WARRAJIDAA	N/A	Borana Warrajidaa	DC	Diff Clan	Noonituu - Warrajidda	0.0104792	0.0128902	0.0133179	0.00806481	0.00713243	0.00942327	1.724	0.01724	1	1	1	0	1	1	1	0	0	0	1	1	1	1	0	1	1	1	1	1	1	1	0	1	1	1	0	0	0	0	0	1	1	1
14	Borana	WARRAJIDAA	N/A	Borana Warrajidaa	DC	Diff Clan	Noonituu - Warrajidda	0.0104792	0.0128902	0.0133179	0.00806481	0.00713243	0.00942327	1.724	0.01724	1	1	1	1	0	1	1	1	0	0	1	1	0	1	0	0	1	1	0	0	1	1	0	1	1	1	0	0	0	0	0	1	1	1
28	Borana	WARRAJIDAA	N/A	Borana Warrajidaa	DC	Diff Clan	Noonituu - Warrajidda	0.0104792	0.0128902	0.0133179	0.00806481	0.00713243	0.00942327	1.724	0.01724	1	1	1	1	0	1	1	0	1	0	0	1	0	1	0	1	1	1	1	1	1	1	0	1	1	1	0	0	0	0	0	1	1	1
30	Borana	WARRAJIDAA	N/A	Borana Warrajidaa	DC	Diff Clan	Noonituu - Warrajidda	0.0104792	0.0128902	0.0133179	0.00806481	0.00713243	0.00942327	1.724	0.01724	1	1	1	1	1	0	1	0	0	0	1	1	0	1	0	0	1	1	1	0	1	1	0	1	1	1	0	0	1	1	1	1	1	1
38	Borana	WARRAJIDAA	N/A	Borana Warrajidaa	DC	Diff Clan	Noonituu - Warrajidda	0.0104792	0.0128902	0.0133179	0.00806481	0.00713243	0.00942327	1.724	0.01724	1	1	1	0	1	0	1	0	0	0	1	1	0	1	0	0	1	1	1	1	1	1	0	1	1	1	0	0	1	0	1	1	1	1
45	Borana	WARRAJIDAA	N/A	Borana Warrajidaa	DC	Diff Clan	Noonituu - Warrajidda	0.0104792	0.0128902	0.0133179	0.00806481	0.00713243	0.00942327	1.724	0.01724	1	1	1	1	1	0	1	0	0	0	1	1	0	1	0	0	1	1	1	0	1	1	1	1	1	1	0	0	0	1	0	1	1	1
46	Borana	WARRAJIDAA	N/A	Borana Warrajidaa	DC	Diff Clan	Noonituu - Warrajidda	0.0104792	0.0128902	0.0133179	0.00806481	0.00713243	0.00942327	1.724	0.01724	1	1	1	1	1	1	1	0	0	0	1	1	0	1	1	0	1	1	1	1	1	1	0	1	1	0	0	0	0	1	1	1	1	1
54	Borana	WARRAJIDAA	N/A	Borana Warrajidaa	DC	Diff Clan	Noonituu - Warrajidda	0.0104792	0.0128902	0.0133179	0.00806481	0.00713243	0.00942327	1.724	0.01724	1	1	1	1	0	1	1	0	0	0	1	1	0	1	0	0	1	1	1	0	1	1	0	1	1	1	0	0	1	0	0	1	0	1
60	Borana	WARRAJIDAA	N/A	Borana Warrajidaa	DC	Diff Clan	Noonituu - Warrajidda	0.0104792	0.0128902	0.0133179	0.00806481	0.00713243	0.00942327	1.724	0.01724	1	1	1	1	1	1	1	1	0	0	1	1	0	1	0	1	1	1	1	1	1	1	0	1	1	1	0	0	1	0	0	1	1	1
72	Borana	WARRAJIDAA	N/A	Borana Warrajidaa	DC	Diff Clan	Noonituu - Warrajidda	0.0104792	0.0128902	0.0133179	0.00806481	0.00713243	0.00942327	1.724	0.01724	1	1	1	1	1	0	1	0	0	1	0	1	0	1	0	0	1	1	1	1	1	1	0	1	1	1	0	0	0	0	1	1	1	1
80	Borana	WARRAJIDAA	N/A	Borana Warrajidaa	DC	Diff Clan	Noonituu - Warrajidda	0.0104792	0.0128902	0.0133179	0.00806481	0.00713243	0.00942327	1.724	0.01724	1	1	1	1	0	0	1	0	0	0	0	1	0	1	0	0	0	0	1	1	1	1	0	1	1	1	1	0	0	0	1	1	1	1
84	Borana	WARRAJIDAA	N/A	Borana Warrajidaa	DC	Diff Clan	Noonituu - Warrajidda	0.0104792	0.0128902	0.0133179	0.00806481	0.00713243	0.00942327	1.724	0.01724	1	1	1	1	0	0	1	0	0	0	1	1	0	1	0	0	1	1	1	1	1	1	0	1	1	1	1	1	1	1	0	1	1	1
85	Borana	WARRAJIDAA	N/A	Borana Warrajidaa	DC	Diff Clan	Noonituu - Warrajidda	0.0104792	0.0128902	0.0133179	0.00806481	0.00713243	0.00942327	1.724	0.01724	1	1	1	1	0	0	1	1	0	0	1	1	1	1	1	0	1	1	1	0	1	1	0	1	1	1	0	1	1	0	0	1	1	1
86	Borana	WARRAJIDAA	N/A	Borana Warrajidaa	DC	Diff Clan	Noonituu - Warrajidda	0.0104792	0.0128902	0.0133179	0.00806481	0.00713243	0.00942327	1.724	0.01724	1	1	1	1	0	0	1	0	0	1	1	1	0	1	0	0	1	1	1	1	1	1	0	1	1	1	1	0	1	0	0	1	1	1
87	Borana	WARRAJIDAA	N/A	Borana Warrajidaa	DC	Diff Clan	Noonituu - Warrajidda	0.0104792	0.0128902	0.0133179	0.00806481	0.00713243	0.00942327	1.724	0.01724	1	1	1	1	1	1	1	0	0	0	1	1	0	1	0	0	1	1	1	1	1	1	0	1	1	1	0	0	0	0	0	1	1	1
101	Borana	WARRAJIDAA	N/A	Borana Warrajidaa	DC	Diff Clan	Noonituu - Warrajidda	0.0104792	0.0128902	0.0133179	0.00806481	0.00713243	0.00942327	1.724	0.01724	1	1	1	1	1	0	1	0	0	0	1	1	0	1	1	0	1	1	1	1	1	1	0	1	1	1	1	0	1	0	0	0	1	1
3	Borana	NOONITUU	N/A	Borana Noonituu	DEG	Diff EthnicGp	Borana - Turkana ; Borana - Samburu ; Borana - Rendille	0.143949	0.0561818	0.119561	0.122266	0.26119	0.169388	269.75	2.6975	1	1	1	1	0	0	1	1	0	0	1	1	0	1	0	1	1	1	1	1	1	1	0	1	1	1	0	0	1	0	0	1	1	1
10	Borana	NOONITUU	N/A	Borana Noonituu	DEG	Diff EthnicGp	Borana - Turkana ; Borana - Samburu ; Borana - Rendille	0.143949	0.0561818	0.119561	0.122266	0.26119	0.169388	269.75	2.6975	1	1	1	1	0	1	1	1	0	0	1	1	0	1	1	1	1	1	1	1	1	1	0	1	1	1	1	0	0	0	0	1	1	1
20	Borana	NOONITUU	N/A	Borana Noonituu	DEG	Diff EthnicGp	Borana - Turkana ; Borana - Samburu ; Borana - Rendille	0.143949	0.0561818	0.119561	0.122266	0.26119	0.169388	269.75	2.6975	1	1	1	1	0	0	1	0	0	0	1	1	0	1	0	0	1	1	1	0	1	1	0	1	1	1	0	1	1	1	1	1	1	1
36	Borana	NOONITUU	N/A	Borana Noonituu	DEG	Diff EthnicGp	Borana - Turkana ; Borana - Samburu ; Borana - Rendille	0.143949	0.0561818	0.119561	0.122266	0.26119	0.169388	269.75	2.6975	1	1	1	1	1	0	1	0	0	0	1	1	0	1	0	0	0	0	1	1	1	1	0	1	1	1	0	0	0	0	0	1	1	1
42	Borana	NOONITUU	N/A	Borana Noonituu	DEG	Diff EthnicGp	Borana - Turkana ; Borana - Samburu ; Borana - Rendille	0.143949	0.0561818	0.119561	0.122266	0.26119	0.169388	269.75	2.6975	1	1	1	1	1	1	1	0	0	0	1	1	0	1	0	1	1	1	1	1	1	1	0	1	1	1	0	0	0	0	0	0	1	1
47	Borana	NOONITUU	N/A	Borana Noonituu	DEG	Diff EthnicGp	Borana - Turkana ; Borana - Samburu ; Borana - Rendille	0.143949	0.0561818	0.119561	0.122266	0.26119	0.169388	269.75	2.6975	1	1	1	1	1	1	1	0	0	0	1	1	0	1	1	1	1	1	1	1	1	1	0	1	1	1	1	0	1	0	1	1	1	1
53	Borana	NOONITUU	N/A	Borana Noonituu	DEG	Diff EthnicGp	Borana - Turkana ; Borana - Samburu ; Borana - Rendille	0.143949	0.0561818	0.119561	0.122266	0.26119	0.169388	269.75	2.6975	1	1	1	1	1	0	1	0	0	0	1	1	0	1	0	0	1	1	0	0	1	1	0	1	0	1	0	0	1	0	0	0	0	1
68	Borana	NOONITUU	N/A	Borana Noonituu	DEG	Diff EthnicGp	Borana - Turkana ; Borana - Samburu ; Borana - Rendille	0.143949	0.0561818	0.119561	0.122266	0.26119	0.169388	269.75	2.6975	1	1	1	1	0	0	1	0	0	0	1	1	0	1	0	0	1	1	1	1	1	1	0	1	0	1	0	0	0	0	0	0	0	0
73	Borana	NOONITUU	N/A	Borana Noonituu	DEG	Diff EthnicGp	Borana - Turkana ; Borana - Samburu ; Borana - Rendille	0.143949	0.0561818	0.119561	0.122266	0.26119	0.169388	269.75	2.6975	1	1	0	1	1	1	1	0	0	0	1	0	0	1	0	0	1	1	1	1	1	1	0	1	1	1	0	0	0	0	0	1	1	1
74	Borana	NOONITUU	N/A	Borana Noonituu	DEG	Diff EthnicGp	Borana - Turkana ; Borana - Samburu ; Borana - Rendille	0.143949	0.0561818	0.119561	0.122266	0.26119	0.169388	269.75	2.6975	1	1	1	1	0	1	1	0	0	0	1	1	0	1	0	0	0	1	0	0	1	1	0	1	0	1	0	0	0	1	0	1	1	0
75	Borana	NOONITUU	N/A	Borana Noonituu	DEG	Diff EthnicGp	Borana - Turkana ; Borana - Samburu ; Borana - Rendille	0.143949	0.0561818	0.119561	0.122266	0.26119	0.169388	269.75	2.6975	1	1	1	1	1	0	1	0	0	0	1	1	0	1	0	0	1	1	0	1	1	1	0	1	1	1	1	0	1	1	1	1	1	1
76	Borana	NOONITUU	N/A	Borana Noonituu	DEG	Diff EthnicGp	Borana - Turkana ; Borana - Samburu ; Borana - Rendille	0.143949	0.0561818	0.119561	0.122266	0.26119	0.169388	269.75	2.6975	1	1	1	1	1	0	1	0	0	0	0	0	0	1	0	0	0	1	0	1	1	1	0	1	1	1	0	0	1	1	1	1	1	1
88	Borana	NOONITUU	N/A	Borana Noonituu	DEG	Diff EthnicGp	Borana - Turkana ; Borana - Samburu ; Borana - Rendille	0.143949	0.0561818	0.119561	0.122266	0.26119	0.169388	269.75	2.6975	1	1	1	1	0	0	1	0	0	0	1	1	0	1	0	0	1	1	1	1	1	1	0	1	1	1	0	0	1	1	1	1	1	1
89	Borana	NOONITUU	N/A	Borana Noonituu	DEG	Diff EthnicGp	Borana - Turkana ; Borana - Samburu ; Borana - Rendille	0.143949	0.0561818	0.119561	0.122266	0.26119	0.169388	269.75	2.6975	1	1	1	1	1	1	1	0	0	0	0	1	1	1	0	0	1	1	1	0	1	1	0	1	1	1	0	0	1	1	0	1	1	1
90	Borana	NOONITUU	N/A	Borana Noonituu	DEG	Diff EthnicGp	Borana - Turkana ; Borana - Samburu ; Borana - Rendille	0.143949	0.0561818	0.119561	0.122266	0.26119	0.169388	269.75	2.6975	1	1	1	1	1	1	1	0	0	0	1	1	0	1	0	0	1	1	1	0	1	1	0	1	1	1	0	0	1	1	0	0	1	1
94	Borana	NOONITUU	N/A	Borana Noonituu	DEG	Diff EthnicGp	Borana - Turkana ; Borana - Samburu ; Borana - Rendille	0.143949	0.0561818	0.119561	0.122266	0.26119	0.169388	269.75	2.6975	1	1	1	1	0	1	1	0	0	0	1	1	0	1	0	1	1	1	1	0	1	1	1	1	1	1	0	0	1	0	0	1	1	1
100	Borana	NOONITUU	N/A	Borana Noonituu	DEG	Diff EthnicGp	Borana - Turkana ; Borana - Samburu ; Borana - Rendille	0.143949	0.0561818	0.119561	0.122266	0.26119	0.169388	269.75	2.6975	1	1	1	1	1	0	1	0	0	0	1	1	0	1	0	0	0	1	1	1	1	1	0	1	1	1	0	0	1	0	1	1	1	1
4	Borana	WARRAJIDAA	N/A	Borana Warrajidaa	DEG	Diff EthnicGp	Borana - Turkana ; Borana - Samburu ; Borana - Rendille	0.143949	0.0561818	0.119561	0.122266	0.26119	0.169388	269.75	2.6975	1	1	1	1	0	1	1	0	0	0	1	1	0	1	1	1	1	1	1	1	1	1	1	1	1	1	1	0	1	1	0	1	1	1
15	Borana	WARRAJIDAA	N/A	Borana Warrajidaa	DEG	Diff EthnicGp	Borana - Turkana ; Borana - Samburu ; Borana - Rendille	0.143949	0.0561818	0.119561	0.122266	0.26119	0.169388	269.75	2.6975	1	0	1	1	1	1	1	1	1	0	1	1	0	1	0	1	1	1	1	0	1	1	0	1	1	1	0	0	1	0	0	1	1	1
27	Borana	WARRAJIDAA	N/A	Borana Warrajidaa	DEG	Diff EthnicGp	Borana - Turkana ; Borana - Samburu ; Borana - Rendille	0.143949	0.0561818	0.119561	0.122266	0.26119	0.169388	269.75	2.6975	1	1	1	1	1	0	1	0	0	0	1	1	0	1	0	0	1	1	0	1	1	1	0	1	1	1	1	0	0	0	1	1	1	1
33	Borana	WARRAJIDAA	N/A	Borana Warrajidaa	DEG	Diff EthnicGp	Borana - Turkana ; Borana - Samburu ; Borana - Rendille	0.143949	0.0561818	0.119561	0.122266	0.26119	0.169388	269.75	2.6975	1	1	1	0	1	0	1	0	0	1	1	1	0	1	0	0	1	1	1	1	1	1	0	1	1	1	0	0	0	0	1	1	0	1
37	Borana	WARRAJIDAA	N/A	Borana Warrajidaa	DEG	Diff EthnicGp	Borana - Turkana ; Borana - Samburu ; Borana - Rendille	0.143949	0.0561818	0.119561	0.122266	0.26119	0.169388	269.75	2.6975	1	1	1	1	1	1	1	0	0	0	1	1	0	1	0	0	1	1	1	1	1	1	0	1	1	1	1	0	0	1	0	1	1	1
39	Borana	WARRAJIDAA	N/A	Borana Warrajidaa	DEG	Diff EthnicGp	Borana - Turkana ; Borana - Samburu ; Borana - Rendille	0.143949	0.0561818	0.119561	0.122266	0.26119	0.169388	269.75	2.6975	1	0	0	0	1	0	1	0	0	0	1	1	0	1	0	0	0	1	0	1	1	1	1	1	1	1	0	0	0	0	0	0	1	1
43	Borana	WARRAJIDAA	N/A	Borana Warrajidaa	DEG	Diff EthnicGp	Borana - Turkana ; Borana - Samburu ; Borana - Rendille	0.143949	0.0561818	0.119561	0.122266	0.26119	0.169388	269.75	2.6975	1	1	1	1	1	1	1	0	0	0	0	1	0	1	0	0	1	1	1	0	1	1	0	1	1	1	0	0	1	1	0	1	1	1
56	Borana	WARRAJIDAA	N/A	Borana Warrajidaa	DEG	Diff EthnicGp	Borana - Turkana ; Borana - Samburu ; Borana - Rendille	0.143949	0.0561818	0.119561	0.122266	0.26119	0.169388	269.75	2.6975	1	1	1	1	1	0	1	0	0	0	0	1	0	1	0	0	1	1	1	0	1	1	0	1	1	1	0	0	0	1	0	1	1	1
64	Borana	WARRAJIDAA	N/A	Borana Warrajidaa	DEG	Diff EthnicGp	Borana - Turkana ; Borana - Samburu ; Borana - Rendille	0.143949	0.0561818	0.119561	0.122266	0.26119	0.169388	269.75	2.6975	1	1	1	1	1	0	1	0	0	0	1	1	0	1	0	0	1	1	0	1	1	1	0	1	1	1	0	0	1	1	1	1	1	1
69	Borana	WARRAJIDAA	N/A	Borana Warrajidaa	DEG	Diff EthnicGp	Borana - Turkana ; Borana - Samburu ; Borana - Rendille	0.143949	0.0561818	0.119561	0.122266	0.26119	0.169388	269.75	2.6975	1	0	1	1	0	0	1	0	0	0	0	1	0	1	0	0	0	1	1	0	1	1	0	1	1	1	0	0	0	0	0	1	1	0
70	Borana	WARRAJIDAA	N/A	Borana Warrajidaa	DEG	Diff EthnicGp	Borana - Turkana ; Borana - Samburu ; Borana - Rendille	0.143949	0.0561818	0.119561	0.122266	0.26119	0.169388	269.75	2.6975	1	1	1	1	1	1	1	0	0	0	1	0	0	1	0	0	1	1	1	1	1	1	0	1	1	1	0	1	1	1	1	0	1	1
71	Borana	WARRAJIDAA	N/A	Borana Warrajidaa	DEG	Diff EthnicGp	Borana - Turkana ; Borana - Samburu ; Borana - Rendille	0.143949	0.0561818	0.119561	0.122266	0.26119	0.169388	269.75	2.6975	1	1	1	1	0	0	1	1	0	0	1	1	0	0	0	0	1	1	1	0	1	0	0	1	1	1	0	0	1	1	0	0	0	1
77	Borana	WARRAJIDAA	N/A	Borana Warrajidaa	DEG	Diff EthnicGp	Borana - Turkana ; Borana - Samburu ; Borana - Rendille	0.143949	0.0561818	0.119561	0.122266	0.26119	0.169388	269.75	2.6975	1	1	1	1	1	1	1	0	0	0	1	1	0	1	0	1	1	1	1	1	1	1	0	1	1	1	0	0	1	0	1	1	1	1
79	Borana	WARRAJIDAA	N/A	Borana Warrajidaa	DEG	Diff EthnicGp	Borana - Turkana ; Borana - Samburu ; Borana - Rendille	0.143949	0.0561818	0.119561	0.122266	0.26119	0.169388	269.75	2.6975	1	1	1	1	1	0	1	0	0	1	1	1	1	1	0	0	1	1	1	1	1	1	0	1	1	1	0	0	1	0	1	1	1	1
91	Borana	WARRAJIDAA	N/A	Borana Warrajidaa	DEG	Diff EthnicGp	Borana - Turkana ; Borana - Samburu ; Borana - Rendille	0.143949	0.0561818	0.119561	0.122266	0.26119	0.169388	269.75	2.6975	1	1	1	1	0	0	1	1	0	0	1	1	0	1	0	0	1	1	1	0	1	1	0	1	1	1	0	0	1	0	0	0	1	1
92	Borana	WARRAJIDAA	N/A	Borana Warrajidaa	DEG	Diff EthnicGp	Borana - Turkana ; Borana - Samburu ; Borana - Rendille	0.143949	0.0561818	0.119561	0.122266	0.26119	0.169388	269.75	2.6975	1	1	1	1	1	1	1	1	0	0	1	1	1	1	1	0	1	1	1	1	0	1	0	1	1	1	1	1	1	1	0	1	1	1
93	Borana	WARRAJIDAA	N/A	Borana Warrajidaa	DEG	Diff EthnicGp	Borana - Turkana ; Borana - Samburu ; Borana - Rendille	0.143949	0.0561818	0.119561	0.122266	0.26119	0.169388	269.75	2.6975	1	1	1	1	0	0	1	0	0	0	1	1	0	1	1	0	1	1	1	1	1	1	0	1	1	1	1	1	1	1	1	1	1	1
7	Borana	NOONITUU	N/A	Borana Noonituu	SC	Same Clan	Noonituu - Noonituu	0	0	0	0	0	0	1.734	0.01734	1	1	1	1	0	0	1	0	0	0	1	1	0	1	0	0	1	1	1	0	1	1	0	1	1	1	0	0	1	1	0	1	1	1
18	Borana	NOONITUU	N/A	Borana Noonituu	SC	Same Clan	Noonituu - Noonituu	0	0	0	0	0	0	1.734	0.01734	1	1	0	1	1	0	1	0	0	0	1	0	0	1	0	0	1	1	1	1	1	1	0	1	1	1	0	0	1	0	1	1	1	1
24	Borana	NOONITUU	N/A	Borana Noonituu	SC	Same Clan	Noonituu - Noonituu	0	0	0	0	0	0	1.734	0.01734	1	1	1	1	1	1	1	0	0	0	1	1	0	1	0	1	0	1	1	1	1	1	0	1	0	1	0	1	0	0	1	1	1	1
25	Borana	NOONITUU	N/A	Borana Noonituu	SC	Same Clan	Noonituu - Noonituu	0	0	0	0	0	0	1.734	0.01734	1	0	1	1	1	1	1	0	0	0	1	1	0	1	0	1	1	1	1	0	1	1	0	1	1	1	0	0	1	0	0	1	1	1
32	Borana	NOONITUU	N/A	Borana Noonituu	SC	Same Clan	Noonituu - Noonituu	0	0	0	0	0	0	1.734	0.01734	1	1	1	1	1	0	1	0	1	0	1	1	0	1	0	0	0	1	1	1	1	1	0	1	1	1	0	0	0	0	1	1	1	1
34	Borana	NOONITUU	N/A	Borana Noonituu	SC	Same Clan	Noonituu - Noonituu	0	0	0	0	0	0	1.734	0.01734	1	1	1	1	1	0	1	0	0	1	1	1	0	1	0	0	1	1	1	1	1	1	0	1	1	0	1	0	1	0	1	1	1	1
48	Borana	NOONITUU	N/A	Borana Noonituu	SC	Same Clan	Noonituu - Noonituu	0	0	0	0	0	0	1.734	0.01734	1	1	1	1	0	1	1	1	1	0	1	1	1	1	0	0	1	1	1	1	1	1	0	1	1	1	0	0	1	0	0	1	1	1
50	Borana	NOONITUU	N/A	Borana Noonituu	SC	Same Clan	Noonituu - Noonituu	0	0	0	0	0	0	1.734	0.01734	1	1	1	1	1	1	1	0	0	0	1	1	0	1	0	0	1	1	1	0	1	1	0	1	1	1	0	0	1	1	0	1	1	1
55	Borana	NOONITUU	N/A	Borana Noonituu	SC	Same Clan	Noonituu - Noonituu	0	0	0	0	0	0	1.734	0.01734	1	1	1	1	0	1	1	0	0	0	1	1	0	1	0	0	1	1	1	0	1	1	0	1	1	1	1	0	1	1	0	1	1	0
61	Borana	NOONITUU	N/A	Borana Noonituu	SC	Same Clan	Noonituu - Noonituu	0	0	0	0	0	0	1.734	0.01734	1	1	1	1	0	0	1	0	0	0	1	1	0	1	0	0	1	1	1	0	1	1	0	1	1	0	0	0	0	0	0	1	1	1
65	Borana	NOONITUU	N/A	Borana Noonituu	SC	Same Clan	Noonituu - Noonituu	0	0	0	0	0	0	1.734	0.01734	1	1	1	1	0	1	1	1	0	0	1	1	1	1	0	1	1	0	0	0	1	1	0	1	1	1	1	0	0	0	0	1	0	1
66	Borana	NOONITUU	N/A	Borana Noonituu	SC	Same Clan	Noonituu - Noonituu	0	0	0	0	0	0	1.734	0.01734	1	0	1	1	1	0	1	0	0	0	1	1	0	1	0	0	1	1	1	1	1	1	1	1	1	1	1	0	1	1	1	0	0	1
78	Borana	NOONITUU	N/A	Borana Noonituu	SC	Same Clan	Noonituu - Noonituu	0	0	0	0	0	0	1.734	0.01734	1	1	1	1	0	1	1	0	0	0	0	0	0	1	0	0	1	1	1	1	1	1	0	1	1	1	0	0	0	0	1	1	1	1
95	Borana	NOONITUU	N/A	Borana Noonituu	SC	Same Clan	Noonituu - Noonituu	0	0	0	0	0	0	1.734	0.01734	1	1	1	1	1	1	1	0	0	0	1	1	0	1	0	1	1	1	1	1	1	1	0	1	1	1	0	0	0	0	1	1	1	1
96	Borana	NOONITUU	N/A	Borana Noonituu	SC	Same Clan	Noonituu - Noonituu	0	0	0	0	0	0	1.734	0.01734	1	1	1	1	0	0	1	0	0	0	1	1	1	1	0	0	1	1	1	0	1	1	0	1	1	1	0	0	1	1	1	1	1	1
97	Borana	NOONITUU	N/A	Borana Noonituu	SC	Same Clan	Noonituu - Noonituu	0	0	0	0	0	0	1.734	0.01734	1	1	1	1	1	0	1	0	0	0	1	1	0	1	0	0	1	1	0	1	1	1	0	1	1	1	0	0	1	1	1	1	1	1
98	Borana	NOONITUU	N/A	Borana Noonituu	SC	Same Clan	Noonituu - Noonituu	0	0	0	0	0	0	1.734	0.01734	1	1	1	1	0	0	1	0	0	0	1	1	0	1	1	0	1	1	1	0	1	1	1	1	1	1	0	0	0	0	0	1	1	1
102	Borana	NOONITUU	N/A	Borana Noonituu	SC	Same Clan	Noonituu - Noonituu	0	0	0	0	0	0	1.734	0.01734	1	1	1	1	1	0	1	0	0	0	1	1	0	1	0	0	1	1	0	1	1	1	0	1	1	1	0	0	1	1	1	1	1	1
1	Borana	WARRAJIDAA	N/A	Borana Warrajidaa	SC	Same Clan	Warrajidda - Warrajidda	0	0	0	0	0	0	1.625	0.01625	1	1	1	1	0	1	1	1	1	0	0	1	0	1	0	0	1	1	1	0	1	1	0	1	1	1	0	0	0	0	0	1	0	1
2	Borana	WARRAJIDAA	N/A	Borana Warrajidaa	SC	Same Clan	Warrajidda - Warrajidda	0	0	0	0	0	0	1.625	0.01625	1	0	1	1	1	1	1	0	0	0	1	1	0	1	0	1	1	1	0	1	1	1	0	1	1	1	0	0	0	1	0	1	1	1
5	Borana	WARRAJIDAA	N/A	Borana Warrajidaa	SC	Same Clan	Warrajidda - Warrajidda	0	0	0	0	0	0	1.625	0.01625	1	0	1	1	0	1	1	0	0	0	1	1	0	1	0	1	1	1	1	1	1	1	0	1	1	1	1	0	0	0	0	1	1	1
6	Borana	WARRAJIDAA	N/A	Borana Warrajidaa	SC	Same Clan	Warrajidda - Warrajidda	0	0	0	0	0	0	1.625	0.01625	1	1	1	1	0	0	1	0	0	0	1	1	0	1	0	1	1	1	1	0	1	1	0	1	1	1	1	0	1	0	0	1	1	1
8	Borana	WARRAJIDAA	N/A	Borana Warrajidaa	SC	Same Clan	Warrajidda - Warrajidda	0	0	0	0	0	0	1.625	0.01625	1	1	1	1	0	0	1	0	0	0	1	1	0	1	0	0	1	1	1	0	1	1	0	1	1	1	1	0	0	0	0	1	0	1
16	Borana	WARRAJIDAA	N/A	Borana Warrajidaa	SC	Same Clan	Warrajidda - Warrajidda	0	0	0	0	0	0	1.625	0.01625	1	1	0	1	1	1	1	0	0	0	1	1	0	1	0	0	1	1	0	0	1	1	0	1	1	1	0	0	0	0	0	1	1	1
17	Borana	WARRAJIDAA	N/A	Borana Warrajidaa	SC	Same Clan	Warrajidda - Warrajidda	0	0	0	0	0	0	1.625	0.01625	1	1	1	1	0	1	1	0	0	0	1	1	0	1	0	0	1	1	1	1	1	1	0	1	1	1	0	0	1	0	1	1	1	1
29	Borana	WARRAJIDAA	N/A	Borana Warrajidaa	SC	Same Clan	Warrajidda - Warrajidda	0	0	0	0	0	0	1.625	0.01625	1	1	1	1	1	0	1	0	0	0	1	1	1	1	0	0	1	1	0	1	1	1	0	1	1	1	1	0	1	0	1	0	0	1
41	Borana	WARRAJIDAA	N/A	Borana Warrajidaa	SC	Same Clan	Warrajidda - Warrajidda	0	0	0	0	0	0	1.625	0.01625	1	1	0	1	1	0	1	1	0	0	0	1	0	1	1	0	1	1	1	1	1	1	0	1	1	1	1	0	0	1	0	1	1	1
49	Borana	WARRAJIDAA	N/A	Borana Warrajidaa	SC	Same Clan	Warrajidda - Warrajidda	0	0	0	0	0	0	1.625	0.01625	1	1	1	1	1	1	1	0	0	0	1	1	0	1	0	0	1	1	1	1	1	1	0	1	1	1	1	0	0	0	0	0	1	1
58	Borana	WARRAJIDAA	N/A	Borana Warrajidaa	SC	Same Clan	Warrajidda - Warrajidda	0	0	0	0	0	0	1.625	0.01625	0	1	1	1	1	1	1	0	0	0	1	1	0	1	1	0	1	1	1	1	1	1	0	1	1	1	0	0	0	0	1	1	1	1
59	Borana	WARRAJIDAA	N/A	Borana Warrajidaa	SC	Same Clan	Warrajidda - Warrajidda	0	0	0	0	0	0	1.625	0.01625	1	1	1	1	1	1	1	0	0	0	0	1	0	1	0	0	0	1	0	0	1	1	0	1	1	1	0	0	1	0	1	1	1	1
62	Borana	WARRAJIDAA	N/A	Borana Warrajidaa	SC	Same Clan	Warrajidda - Warrajidda	0	0	0	0	0	0	1.625	0.01625	1	1	1	1	1	0	1	0	0	0	1	1	0	1	0	1	1	1	1	1	1	1	0	1	1	1	0	0	1	0	1	1	1	1
67	Borana	WARRAJIDAA	N/A	Borana Warrajidaa	SC	Same Clan	Warrajidda - Warrajidda	0	0	0	0	0	0	1.625	0.01625	1	1	1	1	1	0	1	0	0	0	0	1	0	1	0	0	1	1	1	1	1	1	0	1	1	1	0	0	0	0	0	1	1	1
99	Borana	WARRAJIDAA	N/A	Borana Warrajidaa	SC	Same Clan	Warrajidda - Warrajidda	0	0	0	0	0	0	1.625	0.01625	1	0	1	1	1	1	1	0	0	0	1	1	0	1	0	1	1	1	1	0	1	1	0	1	1	1	0	0	0	1	0	1	1	1
105	Rendille	LDUPSAI	N/A	Rendille Ldupsai	DC	Diff Clan	Ldupsai - Saale	0.0580606	0.0113762	0.0265818	0.0238712	0.230405	0.0294785	6.185	0.06185	1	1	1	1	1	1	1	0	0	0	1	1	1	1	0	0	0	1	1	1	1	1	1	1	1	1	1	1	1	1	1	1	1	1
118	Rendille	LDUPSAI	N/A	Rendille Ldupsai	DC	Diff Clan	Ldupsai - Saale	0.0580606	0.0113762	0.0265818	0.0238712	0.230405	0.0294785	6.185	0.06185	1	0	1	1	1	1	1	1	0	0	0	1	0	1	1	0	0	1	1	1	1	1	0	0	1	1	0	0	1	1	1	1	1	1
123	Rendille	LDUPSAI	N/A	Rendille Ldupsai	DC	Diff Clan	Ldupsai - Saale	0.0580606	0.0113762	0.0265818	0.0238712	0.230405	0.0294785	6.185	0.06185	1	0	1	1	0	0	1	0	0	0	1	1	0	1	0	0	0	1	1	1	1	0	0	1	1	1	1	0	1	1	1	1	1	1
137	Rendille	LDUPSAI	N/A	Rendille Ldupsai	DC	Diff Clan	Ldupsai - Saale	0.0580606	0.0113762	0.0265818	0.0238712	0.230405	0.0294785	6.185	0.06185	1	1	0	1	0	0	1	1	0	1	1	1	0	1	0	0	0	1	1	0	1	0	0	0	1	1	0	0	1	1	0	1	0	1
138	Rendille	LDUPSAI	N/A	Rendille Ldupsai	DC	Diff Clan	Ldupsai - Saale	0.0580606	0.0113762	0.0265818	0.0238712	0.230405	0.0294785	6.185	0.06185	0	1	1	0	1	0	1	0	0	0	1	1	0	1	1	1	0	1	0	0	1	0	0	1	1	1	0	0	1	1	1	1	0	0
139	Rendille	LDUPSAI	N/A	Rendille Ldupsai	DC	Diff Clan	Ldupsai - Saale	0.0580606	0.0113762	0.0265818	0.0238712	0.230405	0.0294785	6.185	0.06185	1	1	1	1	1	0	1	0	0	1	1	1	0	1	1	1	0	1	1	0	1	0	0	1	1	1	0	0	1	1	1	1	0	1
141	Rendille	LDUPSAI	N/A	Rendille Ldupsai	DC	Diff Clan	Ldupsai - Saale	0.0580606	0.0113762	0.0265818	0.0238712	0.230405	0.0294785	6.185	0.06185	1	0	1	1	1	1	1	0	0	0	1	1	1	1	1	0	0	1	0	1	1	1	0	1	1	1	0	0	1	1	1	1	1	1
143	Rendille	LDUPSAI	N/A	Rendille Ldupsai	DC	Diff Clan	Ldupsai - Saale	0.0580606	0.0113762	0.0265818	0.0238712	0.230405	0.0294785	6.185	0.06185	1	1	1	0	1	1	1	0	0	0	1	1	1	1	0	0	1	1	1	1	1	1	0	1	0	1	0	0	1	1	1	1	1	1
149	Rendille	LDUPSAI	N/A	Rendille Ldupsai	DC	Diff Clan	Ldupsai - Saale	0.0580606	0.0113762	0.0265818	0.0238712	0.230405	0.0294785	6.185	0.06185	1	0	1	1	1	1	1	0	0	0	1	1	1	1	1	0	0	1	1	0	0	1	0	1	1	1	0	0	1	1	1	1	1	1
151	Rendille	LDUPSAI	N/A	Rendille Ldupsai	DC	Diff Clan	Ldupsai - Saale	0.0580606	0.0113762	0.0265818	0.0238712	0.230405	0.0294785	6.185	0.06185	1	1	1	1	1	0	1	0	0	0	1	1	1	1	0	0	0	1	1	0	1	1	0	1	1	1	0	0	1	1	1	1	0	1
160	Rendille	LDUPSAI	N/A	Rendille Ldupsai	DC	Diff Clan	Ldupsai - Saale	0.0580606	0.0113762	0.0265818	0.0238712	0.230405	0.0294785	6.185	0.06185	1	1	0	1	1	0	1	1	0	0	1	1	1	1	0	0	0	1	1	1	1	0	0	1	1	1	0	1	1	0	1	1	0	0
161	Rendille	LDUPSAI	N/A	Rendille Ldupsai	DC	Diff Clan	Ldupsai - Saale	0.0580606	0.0113762	0.0265818	0.0238712	0.230405	0.0294785	6.185	0.06185	1	1	1	0	0	0	1	0	0	0	1	1	1	1	1	0	0	1	1	0	1	0	0	1	1	1	0	0	1	1	0	1	0	1
165	Rendille	LDUPSAI	N/A	Rendille Ldupsai	DC	Diff Clan	Ldupsai - Saale	0.0580606	0.0113762	0.0265818	0.0238712	0.230405	0.0294785	6.185	0.06185	1	0	1	1	1	0	1	0	0	0	1	1	0	1	1	0	0	1	1	1	1	1	0	1	1	1	0	0	1	1	1	1	1	1
176	Rendille	LDUPSAI	N/A	Rendille Ldupsai	DC	Diff Clan	Ldupsai - Saale	0.0580606	0.0113762	0.0265818	0.0238712	0.230405	0.0294785	6.185	0.06185	1	0	0	0	0	1	1	0	0	0	0	0	0	1	1	1	0	1	1	0	1	0	0	1	1	1	0	0	1	1	1	1	1	1
188	Rendille	LDUPSAI	N/A	Rendille Ldupsai	DC	Diff Clan	Ldupsai - Saale	0.0580606	0.0113762	0.0265818	0.0238712	0.230405	0.0294785	6.185	0.06185	0	0	1	1	0	0	1	0	0	0	0	1	0	0	1	1	0	1	1	1	1	0	0	0	0	1	0	0	1	1	0	0	0	1
190	Rendille	LDUPSAI	N/A	Rendille Ldupsai	DC	Diff Clan	Ldupsai - Saale	0.0580606	0.0113762	0.0265818	0.0238712	0.230405	0.0294785	6.185	0.06185	1	1	1	0	1	0	1	0	0	0	1	1	1	1	1	0	0	1	0	1	1	0	0	1	1	1	0	0	1	1	0	1	0	0
194	Rendille	LDUPSAI	N/A	Rendille Ldupsai	DC	Diff Clan	Ldupsai - Saale	0.0580606	0.0113762	0.0265818	0.0238712	0.230405	0.0294785	6.185	0.06185	1	1	1	0	0	0	1	0	0	0	1	1	1	1	1	0	0	1	1	1	1	0	0	1	1	1	0	0	1	1	0	1	0	1
112	Rendille	SAALE	N/A	Rendille Saale	DC	Diff Clan	Ldupsai - Saale	0.0580606	0.0113762	0.0265818	0.0238712	0.230405	0.0294785	6.185	0.06185	1	1	1	0	0	1	1	1	0	0	1	1	0	1	0	0	0	1	1	0	1	0	0	1	0	1	1	0	1	0	1	1	1	1
120	Rendille	SAALE	N/A	Rendille Saale	DC	Diff Clan	Ldupsai - Saale	0.0580606	0.0113762	0.0265818	0.0238712	0.230405	0.0294785	6.185	0.06185	1	1	0	0	0	0	1	0	0	1	1	1	0	1	1	1	1	1	1	1	1	0	0	1	1	1	0	0	1	0	1	1	0	1
128	Rendille	SAALE	N/A	Rendille Saale	DC	Diff Clan	Ldupsai - Saale	0.0580606	0.0113762	0.0265818	0.0238712	0.230405	0.0294785	6.185	0.06185	1	0	0	1	0	0	1	0	1	0	1	1	0	1	1	0	0	1	0	1	0	1	0	1	1	1	0	0	1	0	0	0	0	1
133	Rendille	SAALE	N/A	Rendille Saale	DC	Diff Clan	Ldupsai - Saale	0.0580606	0.0113762	0.0265818	0.0238712	0.230405	0.0294785	6.185	0.06185	1	1	0	0	1	0	1	0	0	0	1	1	1	1	1	0	0	1	1	1	1	0	0	0	1	1	0	0	1	1	1	1	0	1
134	Rendille	SAALE	N/A	Rendille Saale	DC	Diff Clan	Ldupsai - Saale	0.0580606	0.0113762	0.0265818	0.0238712	0.230405	0.0294785	6.185	0.06185	1	1	0	0	0	0	1	0	0	0	1	1	1	1	1	0	0	1	1	1	1	0	0	0	1	1	0	0	1	1	0	1	0	0
140	Rendille	SAALE	N/A	Rendille Saale	DC	Diff Clan	Ldupsai - Saale	0.0580606	0.0113762	0.0265818	0.0238712	0.230405	0.0294785	6.185	0.06185	1	1	1	1	1	0	1	0	0	0	1	1	0	1	0	0	0	1	1	0	1	0	1	1	1	1	0	0	1	1	1	1	0	1
157	Rendille	SAALE	N/A	Rendille Saale	DC	Diff Clan	Ldupsai - Saale	0.0580606	0.0113762	0.0265818	0.0238712	0.230405	0.0294785	6.185	0.06185	1	1	1	1	1	0	1	0	1	0	1	1	0	1	1	0	0	1	1	1	1	0	1	1	1	1	0	0	1	0	1	1	1	1
164	Rendille	SAALE	N/A	Rendille Saale	DC	Diff Clan	Ldupsai - Saale	0.0580606	0.0113762	0.0265818	0.0238712	0.230405	0.0294785	6.185	0.06185	1	1	1	1	0	0	1	0	1	0	1	1	1	1	1	0	0	1	1	1	1	1	1	1	1	1	1	0	1	1	1	1	1	1
166	Rendille	SAALE	N/A	Rendille Saale	DC	Diff Clan	Ldupsai - Saale	0.0580606	0.0113762	0.0265818	0.0238712	0.230405	0.0294785	6.185	0.06185	1	0	1	1	1	0	1	0	1	0	1	1	1	1	1	0	0	1	0	1	1	1	0	1	1	1	0	0	1	1	1	1	1	1
168	Rendille	SAALE	N/A	Rendille Saale	DC	Diff Clan	Ldupsai - Saale	0.0580606	0.0113762	0.0265818	0.0238712	0.230405	0.0294785	6.185	0.06185	1	0	1	1	0	0	1	0	1	0	1	1	0	1	1	0	0	1	1	0	1	1	1	1	1	1	0	0	1	1	1	1	1	1
175	Rendille	SAALE	N/A	Rendille Saale	DC	Diff Clan	Ldupsai - Saale	0.0580606	0.0113762	0.0265818	0.0238712	0.230405	0.0294785	6.185	0.06185	1	1	1	1	1	0	1	0	1	0	1	1	0	1	1	0	0	1	1	0	0	1	0	1	0	1	0	0	1	1	1	0	1	1
177	Rendille	SAALE	N/A	Rendille Saale	DC	Diff Clan	Ldupsai - Saale	0.0580606	0.0113762	0.0265818	0.0238712	0.230405	0.0294785	6.185	0.06185	0	1	1	0	0	1	1	0	0	0	1	1	0	1	1	0	0	1	0	1	0	0	0	1	1	1	0	0	1	1	1	1	0	1
178	Rendille	SAALE	N/A	Rendille Saale	DC	Diff Clan	Ldupsai - Saale	0.0580606	0.0113762	0.0265818	0.0238712	0.230405	0.0294785	6.185	0.06185	1	1	0	0	1	0	1	0	0	0	1	1	0	1	1	1	0	1	0	1	1	0	0	1	1	1	0	0	1	1	1	1	0	1
181	Rendille	SAALE	N/A	Rendille Saale	DC	Diff Clan	Ldupsai - Saale	0.0580606	0.0113762	0.0265818	0.0238712	0.230405	0.0294785	6.185	0.06185	1	1	0	0	0	0	1	0	0	0	1	1	0	1	0	1	0	1	0	1	1	0	0	0	0	1	0	0	1	0	1	1	0	0
192	Rendille	SAALE	N/A	Rendille Saale	DC	Diff Clan	Ldupsai - Saale	0.0580606	0.0113762	0.0265818	0.0238712	0.230405	0.0294785	6.185	0.06185	1	1	1	1	0	0	1	0	0	0	1	1	1	1	0	0	0	1	1	1	1	0	1	1	1	1	0	0	1	0	1	1	0	1
195	Rendille	SAALE	N/A	Rendille Saale	DC	Diff Clan	Ldupsai - Saale	0.0580606	0.0113762	0.0265818	0.0238712	0.230405	0.0294785	6.185	0.06185	1	1	1	0	1	0	1	0	0	0	1	1	0	1	1	1	0	1	0	1	1	0	0	1	1	1	0	0	1	1	1	1	0	0
196	Rendille	SAALE	N/A	Rendille Saale	DC	Diff Clan	Ldupsai - Saale	0.0580606	0.0113762	0.0265818	0.0238712	0.230405	0.0294785	6.185	0.06185	1	1	0	0	0	0	1	0	0	0	1	1	1	1	1	0	0	1	1	1	1	0	0	0	0	1	0	0	1	1	1	1	0	0
104	Rendille	LDUPSAI	N/A	Rendille Ldupsai	DEG	Diff EthnicGp	Rendille - Turkana ; Rendille - Borana	0.16276	0.0650056	0.122828	0.16187	0.336342	0.167203	253.55	2.5355	1	1	1	1	0	0	1	0	0	0	1	1	1	1	1	0	1	1	1	1	1	1	0	1	1	1	0	0	1	1	1	1	0	1
108	Rendille	LDUPSAI	N/A	Rendille Ldupsai	DEG	Diff EthnicGp	Rendille - Turkana ; Rendille - Borana	0.16276	0.0650056	0.122828	0.16187	0.336342	0.167203	253.55	2.5355	0	1	1	0	0	0	1	0	0	0	1	1	0	1	1	1	0	1	1	1	1	0	0	1	1	1	0	0	1	1	1	1	1	1
117	Rendille	LDUPSAI	N/A	Rendille Ldupsai	DEG	Diff EthnicGp	Rendille - Turkana ; Rendille - Borana	0.16276	0.0650056	0.122828	0.16187	0.336342	0.167203	253.55	2.5355	1	1	1	1	0	0	1	0	0	0	0	1	0	1	0	0	0	1	0	1	1	1	0	1	0	1	0	0	1	1	1	1	1	1
125	Rendille	LDUPSAI	N/A	Rendille Ldupsai	DEG	Diff EthnicGp	Rendille - Turkana ; Rendille - Borana	0.16276	0.0650056	0.122828	0.16187	0.336342	0.167203	253.55	2.5355	1	1	1	0	1	0	1	0	0	0	0	1	1	1	0	0	0	1	1	1	1	1	1	1	1	1	1	0	1	1	1	1	1	1
126	Rendille	LDUPSAI	N/A	Rendille Ldupsai	DEG	Diff EthnicGp	Rendille - Turkana ; Rendille - Borana	0.16276	0.0650056	0.122828	0.16187	0.336342	0.167203	253.55	2.5355	1	0	1	1	1	1	1	0	0	0	1	1	1	1	1	0	0	1	1	1	1	1	0	1	0	1	0	0	1	1	1	1	1	1
129	Rendille	LDUPSAI	N/A	Rendille Ldupsai	DEG	Diff EthnicGp	Rendille - Turkana ; Rendille - Borana	0.16276	0.0650056	0.122828	0.16187	0.336342	0.167203	253.55	2.5355	1	1	1	0	0	0	1	0	0	0	1	1	1	1	0	1	0	1	0	1	1	0	0	1	1	1	0	0	1	1	0	1	0	0
144	Rendille	LDUPSAI	N/A	Rendille Ldupsai	DEG	Diff EthnicGp	Rendille - Turkana ; Rendille - Borana	0.16276	0.0650056	0.122828	0.16187	0.336342	0.167203	253.55	2.5355	0	1	1	0	0	0	1	1	0	0	1	1	0	1	1	0	1	1	1	1	1	0	0	1	1	1	0	0	1	1	0	1	1	1
145	Rendille	LDUPSAI	N/A	Rendille Ldupsai	DEG	Diff EthnicGp	Rendille - Turkana ; Rendille - Borana	0.16276	0.0650056	0.122828	0.16187	0.336342	0.167203	253.55	2.5355	1	1	1	1	1	0	1	0	0	0	1	1	0	1	0	1	0	1	1	0	1	0	0	1	1	1	0	0	1	1	0	1	0	0
148	Rendille	LDUPSAI	N/A	Rendille Ldupsai	DEG	Diff EthnicGp	Rendille - Turkana ; Rendille - Borana	0.16276	0.0650056	0.122828	0.16187	0.336342	0.167203	253.55	2.5355	1	1	1	1	1	0	1	0	0	0	1	1	1	1	1	0	0	1	1	1	1	1	0	1	1	1	0	0	1	1	1	1	1	1
152	Rendille	LDUPSAI	N/A	Rendille Ldupsai	DEG	Diff EthnicGp	Rendille - Turkana ; Rendille - Borana	0.16276	0.0650056	0.122828	0.16187	0.336342	0.167203	253.55	2.5355	0	1	1	1	0	1	1	0	0	0	1	1	1	1	1	1	0	1	1	1	1	0	0	0	1	1	0	0	1	0	1	1	0	1
153	Rendille	LDUPSAI	N/A	Rendille Ldupsai	DEG	Diff EthnicGp	Rendille - Turkana ; Rendille - Borana	0.16276	0.0650056	0.122828	0.16187	0.336342	0.167203	253.55	2.5355	1	1	1	1	1	0	1	0	0	0	1	1	0	1	1	0	0	1	0	0	1	1	1	1	1	1	0	0	1	0	1	1	1	1
154	Rendille	LDUPSAI	N/A	Rendille Ldupsai	DEG	Diff EthnicGp	Rendille - Turkana ; Rendille - Borana	0.16276	0.0650056	0.122828	0.16187	0.336342	0.167203	253.55	2.5355	0	1	0	1	1	0	1	0	0	0	1	1	0	1	0	1	0	1	1	0	1	0	0	0	1	1	0	0	1	1	0	1	0	0
159	Rendille	LDUPSAI	N/A	Rendille Ldupsai	DEG	Diff EthnicGp	Rendille - Turkana ; Rendille - Borana	0.16276	0.0650056	0.122828	0.16187	0.336342	0.167203	253.55	2.5355	1	1	1	0	1	0	1	0	0	0	1	1	1	1	1	1	0	1	1	0	1	0	0	1	1	1	0	0	1	1	0	1	0	0
173	Rendille	LDUPSAI	N/A	Rendille Ldupsai	DEG	Diff EthnicGp	Rendille - Turkana ; Rendille - Borana	0.16276	0.0650056	0.122828	0.16187	0.336342	0.167203	253.55	2.5355	1	1	1	0	0	0	1	0	0	1	1	1	1	1	1	1	0	1	1	0	1	0	0	1	1	1	0	0	1	1	1	1	1	0
185	Rendille	LDUPSAI	N/A	Rendille Ldupsai	DEG	Diff EthnicGp	Rendille - Turkana ; Rendille - Borana	0.16276	0.0650056	0.122828	0.16187	0.336342	0.167203	253.55	2.5355	1	0	1	1	1	0	1	0	1	0	1	1	1	1	1	0	0	1	1	1	1	1	1	1	1	1	0	0	1	1	1	1	1	1
187	Rendille	LDUPSAI	N/A	Rendille Ldupsai	DEG	Diff EthnicGp	Rendille - Turkana ; Rendille - Borana	0.16276	0.0650056	0.122828	0.16187	0.336342	0.167203	253.55	2.5355	1	0	1	1	1	1	1	0	0	0	1	1	1	0	0	0	0	1	1	0	1	1	0	1	1	1	1	0	1	1	1	1	1	1
201	Rendille	LDUPSAI	N/A	Rendille Ldupsai	DEG	Diff EthnicGp	Rendille - Turkana ; Rendille - Borana	0.16276	0.0650056	0.122828	0.16187	0.336342	0.167203	253.55	2.5355	1	0	1	1	0	1	1	0	0	0	1	1	0	1	0	0	0	1	1	1	1	0	1	1	1	1	1	0	1	1	1	1	1	1
107	Rendille	SAALE	N/A	Rendille Saale	DEG	Diff EthnicGp	Rendille - Turkana ; Rendille - Borana	0.16276	0.0650056	0.122828	0.16187	0.336342	0.167203	253.55	2.5355	1	0	1	0	0	0	1	0	0	0	1	1	0	1	1	0	0	1	1	1	1	0	0	1	0	1	0	0	1	1	1	1	0	0
119	Rendille	SAALE	N/A	Rendille Saale	DEG	Diff EthnicGp	Rendille - Turkana ; Rendille - Borana	0.16276	0.0650056	0.122828	0.16187	0.336342	0.167203	253.55	2.5355	1	1	1	1	0	0	1	0	1	0	1	1	0	1	1	1	0	1	1	0	1	1	0	1	1	1	1	0	1	1	1	1	1	1
121	Rendille	SAALE	N/A	Rendille Saale	DEG	Diff EthnicGp	Rendille - Turkana ; Rendille - Borana	0.16276	0.0650056	0.122828	0.16187	0.336342	0.167203	253.55	2.5355	1	1	0	0	1	0	1	0	0	0	1	1	0	1	0	1	0	1	0	1	1	0	0	0	1	1	0	0	1	0	1	1	0	1
136	Rendille	SAALE	N/A	Rendille Saale	DEG	Diff EthnicGp	Rendille - Turkana ; Rendille - Borana	0.16276	0.0650056	0.122828	0.16187	0.336342	0.167203	253.55	2.5355	1	0	1	1	1	0	1	0	0	0	1	1	1	1	0	0	0	1	1	1	1	0	0	1	1	1	0	0	1	1	1	1	0	1
142	Rendille	SAALE	N/A	Rendille Saale	DEG	Diff EthnicGp	Rendille - Turkana ; Rendille - Borana	0.16276	0.0650056	0.122828	0.16187	0.336342	0.167203	253.55	2.5355	1	1	1	1	1	0	1	0	0	0	1	1	0	1	0	0	0	1	1	1	1	0	0	1	1	1	1	0	1	1	1	1	0	1
146	Rendille	SAALE	N/A	Rendille Saale	DEG	Diff EthnicGp	Rendille - Turkana ; Rendille - Borana	0.16276	0.0650056	0.122828	0.16187	0.336342	0.167203	253.55	2.5355	1	0	1	1	0	0	1	0	1	0	1	1	1	1	1	0	1	1	1	1	1	1	1	1	1	1	0	0	1	1	1	1	0	1
147	Rendille	SAALE	N/A	Rendille Saale	DEG	Diff EthnicGp	Rendille - Turkana ; Rendille - Borana	0.16276	0.0650056	0.122828	0.16187	0.336342	0.167203	253.55	2.5355	1	1	1	1	1	0	1	0	0	0	1	1	1	1	0	0	0	1	1	0	1	0	1	1	1	1	1	0	1	1	1	1	1	1
150	Rendille	SAALE	N/A	Rendille Saale	DEG	Diff EthnicGp	Rendille - Turkana ; Rendille - Borana	0.16276	0.0650056	0.122828	0.16187	0.336342	0.167203	253.55	2.5355	1	0	1	1	1	1	1	0	1	0	1	1	0	1	1	0	0	1	1	0	1	1	0	1	1	1	0	0	1	1	1	1	1	1
155	Rendille	SAALE	N/A	Rendille Saale	DEG	Diff EthnicGp	Rendille - Turkana ; Rendille - Borana	0.16276	0.0650056	0.122828	0.16187	0.336342	0.167203	253.55	2.5355	0	0	1	0	1	1	1	0	0	0	1	1	0	1	1	1	0	1	0	1	1	0	0	0	1	1	0	0	1	1	1	1	0	1
172	Rendille	SAALE	N/A	Rendille Saale	DEG	Diff EthnicGp	Rendille - Turkana ; Rendille - Borana	0.16276	0.0650056	0.122828	0.16187	0.336342	0.167203	253.55	2.5355	1	0	0	0	0	0	1	0	0	0	1	1	1	1	1	0	0	1	1	1	1	0	0	1	1	1	0	0	1	1	0	1	0	1
174	Rendille	SAALE	N/A	Rendille Saale	DEG	Diff EthnicGp	Rendille - Turkana ; Rendille - Borana	0.16276	0.0650056	0.122828	0.16187	0.336342	0.167203	253.55	2.5355	1	0	1	0	0	0	1	0	0	0	1	1	0	1	1	1	0	1	0	1	1	0	0	0	0	1	0	0	1	1	1	0	0	1
189	Rendille	SAALE	N/A	Rendille Saale	DEG	Diff EthnicGp	Rendille - Turkana ; Rendille - Borana	0.16276	0.0650056	0.122828	0.16187	0.336342	0.167203	253.55	2.5355	1	0	1	1	0	0	1	0	1	0	1	1	1	1	1	0	0	1	1	1	1	1	1	1	1	1	0	0	1	0	1	1	0	1
191	Rendille	SAALE	N/A	Rendille Saale	DEG	Diff EthnicGp	Rendille - Turkana ; Rendille - Borana	0.16276	0.0650056	0.122828	0.16187	0.336342	0.167203	253.55	2.5355	1	1	0	0	0	0	1	0	0	0	1	1	0	1	1	0	0	1	0	1	1	0	0	1	1	1	0	0	1	1	1	1	0	0
193	Rendille	SAALE	N/A	Rendille Saale	DEG	Diff EthnicGp	Rendille - Turkana ; Rendille - Borana	0.16276	0.0650056	0.122828	0.16187	0.336342	0.167203	253.55	2.5355	0	1	0	0	0	0	1	0	0	0	1	0	1	1	1	1	0	1	0	1	1	0	0	0	1	1	0	0	1	1	1	1	0	0
198	Rendille	SAALE	N/A	Rendille Saale	DEG	Diff EthnicGp	Rendille - Turkana ; Rendille - Borana	0.16276	0.0650056	0.122828	0.16187	0.336342	0.167203	253.55	2.5355	1	0	1	1	0	1	1	0	1	0	1	1	0	1	1	0	0	1	1	1	1	1	0	1	1	1	0	0	1	1	1	1	1	1
199	Rendille	SAALE	N/A	Rendille Saale	DEG	Diff EthnicGp	Rendille - Turkana ; Rendille - Borana	0.16276	0.0650056	0.122828	0.16187	0.336342	0.167203	253.55	2.5355	1	0	1	0	0	0	1	0	0	0	1	1	0	1	1	1	0	1	0	1	1	0	0	0	0	1	0	0	1	1	1	1	0	0
202	Rendille	SAALE	N/A	Rendille Saale	DEG	Diff EthnicGp	Rendille - Turkana ; Rendille - Borana	0.16276	0.0650056	0.122828	0.16187	0.336342	0.167203	253.55	2.5355	1	0	1	1	1	0	1	0	1	0	1	1	0	1	1	0	0	1	1	1	1	1	0	1	1	1	0	0	1	0	1	1	1	1
205	Rendille	LDUPSAI	N/A	Rendille Ldupsai	SAMBURU	Samburu	Rendille - Samburu	0.0983214	0.0507491	0.127416	0.0750586	0.107829	0.15518	94.462	0.94462	999	999	999	999	999	999	999	999	999	999	999	999	999	999	999	999	999	999	999	999	999	999	999	999	999	999	999	999	999	999	999	999	999	999
207	Rendille	LDUPSAI	N/A	Rendille Ldupsai	SAMBURU	Samburu	Rendille - Samburu	0.0983214	0.0507491	0.127416	0.0750586	0.107829	0.15518	94.462	0.94462	999	999	999	999	999	999	999	999	999	999	999	999	999	999	999	999	999	999	999	999	999	999	999	999	999	999	999	999	999	999	999	999	999	999
208	Rendille	LDUPSAI	N/A	Rendille Ldupsai	SAMBURU	Samburu	Rendille - Samburu	0.0983214	0.0507491	0.127416	0.0750586	0.107829	0.15518	94.462	0.94462	999	999	999	999	999	999	999	999	999	999	999	999	999	999	999	999	999	999	999	999	999	999	999	999	999	999	999	999	999	999	999	999	999	999
209	Rendille	LDUPSAI	N/A	Rendille Ldupsai	SAMBURU	Samburu	Rendille - Samburu	0.0983214	0.0507491	0.127416	0.0750586	0.107829	0.15518	94.462	0.94462	999	999	999	999	999	999	999	999	999	999	999	999	999	999	999	999	999	999	999	999	999	999	999	999	999	999	999	999	999	999	999	999	999	999
210	Rendille	LDUPSAI	N/A	Rendille Ldupsai	SAMBURU	Samburu	Rendille - Samburu	0.0983214	0.0507491	0.127416	0.0750586	0.107829	0.15518	94.462	0.94462	999	999	999	999	999	999	999	999	999	999	999	999	999	999	999	999	999	999	999	999	999	999	999	999	999	999	999	999	999	999	999	999	999	999
211	Rendille	LDUPSAI	N/A	Rendille Ldupsai	SAMBURU	Samburu	Rendille - Samburu	0.0983214	0.0507491	0.127416	0.0750586	0.107829	0.15518	94.462	0.94462	999	999	999	999	999	999	999	999	999	999	999	999	999	999	999	999	999	999	999	999	999	999	999	999	999	999	999	999	999	999	999	999	999	999
212	Rendille	LDUPSAI	N/A	Rendille Ldupsai	SAMBURU	Samburu	Rendille - Samburu	0.0983214	0.0507491	0.127416	0.0750586	0.107829	0.15518	94.462	0.94462	999	999	999	999	999	999	999	999	999	999	999	999	999	999	999	999	999	999	999	999	999	999	999	999	999	999	999	999	999	999	999	999	999	999
213	Rendille	LDUPSAI	N/A	Rendille Ldupsai	SAMBURU	Samburu	Rendille - Samburu	0.0983214	0.0507491	0.127416	0.0750586	0.107829	0.15518	94.462	0.94462	999	999	999	999	999	999	999	999	999	999	999	999	999	999	999	999	999	999	999	999	999	999	999	999	999	999	999	999	999	999	999	999	999	999
214	Rendille	LDUPSAI	N/A	Rendille Ldupsai	SAMBURU	Samburu	Rendille - Samburu	0.0983214	0.0507491	0.127416	0.0750586	0.107829	0.15518	94.462	0.94462	999	999	999	999	999	999	999	999	999	999	999	999	999	999	999	999	999	999	999	999	999	999	999	999	999	999	999	999	999	999	999	999	999	999
215	Rendille	LDUPSAI	N/A	Rendille Ldupsai	SAMBURU	Samburu	Rendille - Samburu	0.0983214	0.0507491	0.127416	0.0750586	0.107829	0.15518	94.462	0.94462	999	999	999	999	999	999	999	999	999	999	999	999	999	999	999	999	999	999	999	999	999	999	999	999	999	999	999	999	999	999	999	999	999	999
216	Rendille	LDUPSAI	N/A	Rendille Ldupsai	SAMBURU	Samburu	Rendille - Samburu	0.0983214	0.0507491	0.127416	0.0750586	0.107829	0.15518	94.462	0.94462	999	999	999	999	999	999	999	999	999	999	999	999	999	999	999	999	999	999	999	999	999	999	999	999	999	999	999	999	999	999	999	999	999	999
217	Rendille	LDUPSAI	N/A	Rendille Ldupsai	SAMBURU	Samburu	Rendille - Samburu	0.0983214	0.0507491	0.127416	0.0750586	0.107829	0.15518	94.462	0.94462	999	999	999	999	999	999	999	999	999	999	999	999	999	999	999	999	999	999	999	999	999	999	999	999	999	999	999	999	999	999	999	999	999	999
218	Rendille	LDUPSAI	N/A	Rendille Ldupsai	SAMBURU	Samburu	Rendille - Samburu	0.0983214	0.0507491	0.127416	0.0750586	0.107829	0.15518	94.462	0.94462	999	999	999	999	999	999	999	999	999	999	999	999	999	999	999	999	999	999	999	999	999	999	999	999	999	999	999	999	999	999	999	999	999	999
219	Rendille	LDUPSAI	N/A	Rendille Ldupsai	SAMBURU	Samburu	Rendille - Samburu	0.0983214	0.0507491	0.127416	0.0750586	0.107829	0.15518	94.462	0.94462	999	999	999	999	999	999	999	999	999	999	999	999	999	999	999	999	999	999	999	999	999	999	999	999	999	999	999	999	999	999	999	999	999	999
220	Rendille	LDUPSAI	N/A	Rendille Ldupsai	SAMBURU	Samburu	Rendille - Samburu	0.0983214	0.0507491	0.127416	0.0750586	0.107829	0.15518	94.462	0.94462	999	999	999	999	999	999	999	999	999	999	999	999	999	999	999	999	999	999	999	999	999	999	999	999	999	999	999	999	999	999	999	999	999	999
206	Rendille	SAALE	N/A	Rendille Saale	SAMBURU	Samburu	Rendille - Samburu	0.0983214	0.0507491	0.127416	0.0750586	0.107829	0.15518	94.462	0.94462	999	999	999	999	999	999	999	999	999	999	999	999	999	999	999	999	999	999	999	999	999	999	999	999	999	999	999	999	999	999	999	999	999	999
221	Rendille	SAALE	N/A	Rendille Saale	SAMBURU	Samburu	Rendille - Samburu	0.0983214	0.0507491	0.127416	0.0750586	0.107829	0.15518	94.462	0.94462	999	999	999	999	999	999	999	999	999	999	999	999	999	999	999	999	999	999	999	999	999	999	999	999	999	999	999	999	999	999	999	999	999	999
222	Rendille	SAALE	N/A	Rendille Saale	SAMBURU	Samburu	Rendille - Samburu	0.0983214	0.0507491	0.127416	0.0750586	0.107829	0.15518	94.462	0.94462	999	999	999	999	999	999	999	999	999	999	999	999	999	999	999	999	999	999	999	999	999	999	999	999	999	999	999	999	999	999	999	999	999	999
223	Rendille	SAALE	N/A	Rendille Saale	SAMBURU	Samburu	Rendille - Samburu	0.0983214	0.0507491	0.127416	0.0750586	0.107829	0.15518	94.462	0.94462	999	999	999	999	999	999	999	999	999	999	999	999	999	999	999	999	999	999	999	999	999	999	999	999	999	999	999	999	999	999	999	999	999	999
224	Rendille	SAALE	N/A	Rendille Saale	SAMBURU	Samburu	Rendille - Samburu	0.0983214	0.0507491	0.127416	0.0750586	0.107829	0.15518	94.462	0.94462	999	999	999	999	999	999	999	999	999	999	999	999	999	999	999	999	999	999	999	999	999	999	999	999	999	999	999	999	999	999	999	999	999	999
225	Rendille	SAALE	N/A	Rendille Saale	SAMBURU	Samburu	Rendille - Samburu	0.0983214	0.0507491	0.127416	0.0750586	0.107829	0.15518	94.462	0.94462	999	999	999	999	999	999	999	999	999	999	999	999	999	999	999	999	999	999	999	999	999	999	999	999	999	999	999	999	999	999	999	999	999	999
226	Rendille	SAALE	N/A	Rendille Saale	SAMBURU	Samburu	Rendille - Samburu	0.0983214	0.0507491	0.127416	0.0750586	0.107829	0.15518	94.462	0.94462	999	999	999	999	999	999	999	999	999	999	999	999	999	999	999	999	999	999	999	999	999	999	999	999	999	999	999	999	999	999	999	999	999	999
227	Rendille	SAALE	N/A	Rendille Saale	SAMBURU	Samburu	Rendille - Samburu	0.0983214	0.0507491	0.127416	0.0750586	0.107829	0.15518	94.462	0.94462	999	999	999	999	999	999	999	999	999	999	999	999	999	999	999	999	999	999	999	999	999	999	999	999	999	999	999	999	999	999	999	999	999	999
228	Rendille	SAALE	N/A	Rendille Saale	SAMBURU	Samburu	Rendille - Samburu	0.0983214	0.0507491	0.127416	0.0750586	0.107829	0.15518	94.462	0.94462	999	999	999	999	999	999	999	999	999	999	999	999	999	999	999	999	999	999	999	999	999	999	999	999	999	999	999	999	999	999	999	999	999	999
229	Rendille	SAALE	N/A	Rendille Saale	SAMBURU	Samburu	Rendille - Samburu	0.0983214	0.0507491	0.127416	0.0750586	0.107829	0.15518	94.462	0.94462	999	999	999	999	999	999	999	999	999	999	999	999	999	999	999	999	999	999	999	999	999	999	999	999	999	999	999	999	999	999	999	999	999	999
230	Rendille	SAALE	N/A	Rendille Saale	SAMBURU	Samburu	Rendille - Samburu	0.0983214	0.0507491	0.127416	0.0750586	0.107829	0.15518	94.462	0.94462	999	999	999	999	999	999	999	999	999	999	999	999	999	999	999	999	999	999	999	999	999	999	999	999	999	999	999	999	999	999	999	999	999	999
231	Rendille	SAALE	N/A	Rendille Saale	SAMBURU	Samburu	Rendille - Samburu	0.0983214	0.0507491	0.127416	0.0750586	0.107829	0.15518	94.462	0.94462	999	999	999	999	999	999	999	999	999	999	999	999	999	999	999	999	999	999	999	999	999	999	999	999	999	999	999	999	999	999	999	999	999	999
232	Rendille	SAALE	N/A	Rendille Saale	SAMBURU	Samburu	Rendille - Samburu	0.0983214	0.0507491	0.127416	0.0750586	0.107829	0.15518	94.462	0.94462	999	999	999	999	999	999	999	999	999	999	999	999	999	999	999	999	999	999	999	999	999	999	999	999	999	999	999	999	999	999	999	999	999	999
233	Rendille	SAALE	N/A	Rendille Saale	SAMBURU	Samburu	Rendille - Samburu	0.0983214	0.0507491	0.127416	0.0750586	0.107829	0.15518	94.462	0.94462	999	999	999	999	999	999	999	999	999	999	999	999	999	999	999	999	999	999	999	999	999	999	999	999	999	999	999	999	999	999	999	999	999	999
234	Rendille	SAALE	N/A	Rendille Saale	SAMBURU	Samburu	Rendille - Samburu	0.0983214	0.0507491	0.127416	0.0750586	0.107829	0.15518	94.462	0.94462	999	999	999	999	999	999	999	999	999	999	999	999	999	999	999	999	999	999	999	999	999	999	999	999	999	999	999	999	999	999	999	999	999	999
235	Rendille	SAALE	N/A	Rendille Saale	SAMBURU	Samburu	Rendille - Samburu	0.0983214	0.0507491	0.127416	0.0750586	0.107829	0.15518	94.462	0.94462	999	999	999	999	999	999	999	999	999	999	999	999	999	999	999	999	999	999	999	999	999	999	999	999	999	999	999	999	999	999	999	999	999	999
236	Rendille	SAALE	N/A	Rendille Saale	SAMBURU	Samburu	Rendille - Samburu	0.0983214	0.0507491	0.127416	0.0750586	0.107829	0.15518	94.462	0.94462	999	999	999	999	999	999	999	999	999	999	999	999	999	999	999	999	999	999	999	999	999	999	999	999	999	999	999	999	999	999	999	999	999	999
237	Rendille	SAALE	N/A	Rendille Saale	SAMBURU	Samburu	Rendille - Samburu	0.0983214	0.0507491	0.127416	0.0750586	0.107829	0.15518	94.462	0.94462	999	999	999	999	999	999	999	999	999	999	999	999	999	999	999	999	999	999	999	999	999	999	999	999	999	999	999	999	999	999	999	999	999	999
238	Rendille	SAALE	N/A	Rendille Saale	SAMBURU	Samburu	Rendille - Samburu	0.0983214	0.0507491	0.127416	0.0750586	0.107829	0.15518	94.462	0.94462	999	999	999	999	999	999	999	999	999	999	999	999	999	999	999	999	999	999	999	999	999	999	999	999	999	999	999	999	999	999	999	999	999	999
110	Rendille	LDUPSAI	N/A	Rendille Ldupsai	SC	Same Clan	Ldupsai - Ldupsai	0	0	0	0	0	0	0.228	0.00228	1	1	1	1	1	1	1	0	0	0	1	1	1	1	0	0	0	1	1	1	1	1	0	1	1	1	0	1	1	1	1	1	1	1
111	Rendille	LDUPSAI	N/A	Rendille Ldupsai	SC	Same Clan	Ldupsai - Ldupsai	0	0	0	0	0	0	0.228	0.00228	1	0	1	1	0	1	1	0	0	0	1	1	0	1	1	1	1	1	1	0	1	0	0	1	1	0	0	0	0	1	1	1	1	1
115	Rendille	LDUPSAI	N/A	Rendille Ldupsai	SC	Same Clan	Ldupsai - Ldupsai	0	0	0	0	0	0	0.228	0.00228	1	1	1	0	0	0	1	0	0	0	0	1	0	1	1	1	0	1	1	0	1	0	0	1	1	1	0	0	1	1	1	1	1	1
122	Rendille	LDUPSAI	N/A	Rendille Ldupsai	SC	Same Clan	Ldupsai - Ldupsai	0	0	0	0	0	0	0.228	0.00228	1	1	1	1	1	1	1	1	0	0	1	1	1	1	0	0	0	1	1	0	1	1	0	1	1	0	0	0	1	1	1	1	1	1
124	Rendille	LDUPSAI	N/A	Rendille Ldupsai	SC	Same Clan	Ldupsai - Ldupsai	0	0	0	0	0	0	0.228	0.00228	1	0	1	1	1	1	1	0	0	0	1	0	0	1	0	0	1	1	1	1	1	1	0	1	1	1	0	0	1	1	1	0	1	1
127	Rendille	LDUPSAI	N/A	Rendille Ldupsai	SC	Same Clan	Ldupsai - Ldupsai	0	0	0	0	0	0	0.228	0.00228	1	1	1	0	1	1	1	0	0	0	1	1	1	1	0	1	0	1	1	1	1	0	0	1	1	1	0	0	1	1	0	1	1	1
130	Rendille	LDUPSAI	N/A	Rendille Ldupsai	SC	Same Clan	Ldupsai - Ldupsai	0	0	0	0	0	0	0.228	0.00228	1	0	1	1	1	1	1	0	0	0	0	1	1	1	1	0	1	1	1	1	1	1	0	1	1	1	1	0	1	1	1	1	1	1
131	Rendille	LDUPSAI	N/A	Rendille Ldupsai	SC	Same Clan	Ldupsai - Ldupsai	0	0	0	0	0	0	0.228	0.00228	1	1	1	0	0	0	1	0	0	0	1	1	1	1	1	1	0	1	1	0	1	0	0	1	1	1	0	0	1	1	1	1	0	1
156	Rendille	LDUPSAI	N/A	Rendille Ldupsai	SC	Same Clan	Ldupsai - Ldupsai	0	0	0	0	0	0	0.228	0.00228	1	1	0	1	0	1	1	0	0	0	0	1	0	1	0	1	0	1	1	1	1	0	0	0	1	1	0	0	1	1	1	1	0	1
158	Rendille	LDUPSAI	N/A	Rendille Ldupsai	SC	Same Clan	Ldupsai - Ldupsai	0	0	0	0	0	0	0.228	0.00228	0	0	1	1	1	1	1	0	0	0	1	1	0	1	0	1	0	1	1	1	1	1	0	1	1	1	1	0	1	1	1	1	1	1
167	Rendille	LDUPSAI	N/A	Rendille Ldupsai	SC	Same Clan	Ldupsai - Ldupsai	0	0	0	0	0	0	0.228	0.00228	1	0	1	1	1	0	1	0	0	0	1	1	0	1	1	1	0	1	1	1	1	1	1	1	1	1	0	0	1	1	1	1	1	1
170	Rendille	LDUPSAI	N/A	Rendille Ldupsai	SC	Same Clan	Ldupsai - Ldupsai	0	0	0	0	0	0	0.228	0.00228	1	1	1	0	0	0	1	0	0	0	1	1	1	1	1	0	0	1	0	0	1	0	0	1	1	1	0	0	1	1	1	1	1	1
171	Rendille	LDUPSAI	N/A	Rendille Ldupsai	SC	Same Clan	Ldupsai - Ldupsai	0	0	0	0	0	0	0.228	0.00228	1	0	1	1	0	0	1	0	0	0	1	1	1	1	1	0	0	1	0	1	1	1	0	1	1	1	1	0	1	1	1	1	1	1
179	Rendille	LDUPSAI	N/A	Rendille Ldupsai	SC	Same Clan	Ldupsai - Ldupsai	0	0	0	0	0	0	0.228	0.00228	1	1	1	0	1	0	1	0	0	1	1	1	1	1	1	1	0	1	1	1	1	0	0	0	1	1	0	0	1	1	1	1	0	1
182	Rendille	LDUPSAI	N/A	Rendille Ldupsai	SC	Same Clan	Ldupsai - Ldupsai	0	0	0	0	0	0	0.228	0.00228	1	1	1	0	0	0	1	0	0	0	1	1	1	1	1	0	0	1	1	0	1	0	0	1	1	1	0	0	1	1	1	1	0	1
197	Rendille	LDUPSAI	N/A	Rendille Ldupsai	SC	Same Clan	Ldupsai - Ldupsai	0	0	0	0	0	0	0.228	0.00228	1	1	0	0	0	0	1	0	0	1	0	1	1	1	1	0	0	1	0	1	1	0	0	1	1	1	0	0	1	1	1	1	0	0
200	Rendille	LDUPSAI	N/A	Rendille Ldupsai	SC	Same Clan	Ldupsai - Ldupsai	0	0	0	0	0	0	0.228	0.00228	1	0	1	1	0	0	1	0	1	0	1	1	0	1	1	0	0	1	1	1	1	1	0	1	1	1	0	0	1	1	1	1	1	1
103	Rendille	SAALE	N/A	Rendille Saale	SC	Same Clan	Saale - Saale	0	0	0	0	0	0	0.459	0.00459	1	1	1	1	0	0	1	0	1	0	1	1	0	1	1	0	0	1	0	1	1	1	0	1	1	1	0	0	1	1	1	1	0	1
106	Rendille	SAALE	N/A	Rendille Saale	SC	Same Clan	Saale - Saale	0	0	0	0	0	0	0.459	0.00459	1	1	1	1	1	0	1	0	0	0	1	1	0	1	0	0	0	1	1	0	1	0	1	1	1	1	1	0	1	1	1	1	1	1
109	Rendille	SAALE	N/A	Rendille Saale	SC	Same Clan	Saale - Saale	0	0	0	0	0	0	0.459	0.00459	1	1	1	0	1	0	1	0	0	0	1	1	0	1	1	1	0	1	0	1	1	0	0	1	1	1	0	0	1	1	1	1	1	1
113	Rendille	SAALE	N/A	Rendille Saale	SC	Same Clan	Saale - Saale	0	0	0	0	0	0	0.459	0.00459	1	0	1	1	1	1	1	1	0	0	1	1	0	1	1	0	0	1	1	0	1	1	1	1	1	1	1	0	1	1	1	1	1	1
114	Rendille	SAALE	N/A	Rendille Saale	SC	Same Clan	Saale - Saale	0	0	0	0	0	0	0.459	0.00459	1	1	1	0	1	0	1	0	0	0	1	1	1	1	1	1	0	1	1	1	1	0	0	0	1	1	0	0	1	1	0	1	0	0
116	Rendille	SAALE	N/A	Rendille Saale	SC	Same Clan	Saale - Saale	0	0	0	0	0	0	0.459	0.00459	1	1	1	1	1	0	1	0	1	0	1	1	1	1	1	0	0	1	1	1	1	1	0	1	1	1	1	0	1	0	1	1	0	1
132	Rendille	SAALE	N/A	Rendille Saale	SC	Same Clan	Saale - Saale	0	0	0	0	0	0	0.459	0.00459	1	0	0	0	1	0	1	0	0	0	1	1	1	1	1	1	1	1	0	0	1	0	0	1	1	1	0	0	1	1	1	1	0	0
135	Rendille	SAALE	N/A	Rendille Saale	SC	Same Clan	Saale - Saale	0	0	0	0	0	0	0.459	0.00459	1	0	1	0	1	0	1	0	0	0	1	1	0	1	1	1	0	1	0	1	1	0	0	1	1	1	0	0	1	1	0	0	0	1
162	Rendille	SAALE	N/A	Rendille Saale	SC	Same Clan	Saale - Saale	0	0	0	0	0	0	0.459	0.00459	1	1	1	0	0	0	1	0	0	0	1	1	0	0	1	0	0	1	0	1	1	0	0	1	0	1	0	0	1	1	0	0	0	0
163	Rendille	SAALE	N/A	Rendille Saale	SC	Same Clan	Saale - Saale	0	0	0	0	0	0	0.459	0.00459	0	0	1	0	0	0	1	0	0	0	1	1	0	1	1	999	0	1	999	0	1	0	0	1	0	1	0	0	1	1	0	1	1	1
169	Rendille	SAALE	N/A	Rendille Saale	SC	Same Clan	Saale - Saale	0	0	0	0	0	0	0.459	0.00459	1	1	1	1	1	0	1	0	0	0	1	1	1	1	0	0	0	1	1	0	1	0	0	1	1	1	0	0	1	1	1	1	1	1
180	Rendille	SAALE	N/A	Rendille Saale	SC	Same Clan	Saale - Saale	0	0	0	0	0	0	0.459	0.00459	1	1	0	1	0	0	1	0	0	1	1	1	1	1	1	1	0	1	1	1	1	0	0	0	0	1	0	0	1	0	1	1	0	0
183	Rendille	SAALE	N/A	Rendille Saale	SC	Same Clan	Saale - Saale	0	0	0	0	0	0	0.459	0.00459	0	1	0	1	1	0	1	0	0	0	0	0	0	0	1	1	0	1	0	1	1	0	0	0	0	1	0	0	1	1	1	1	0	0
184	Rendille	SAALE	N/A	Rendille Saale	SC	Same Clan	Saale - Saale	0	0	0	0	0	0	0.459	0.00459	0	1	1	0	1	0	1	0	0	0	1	1	0	1	1	1	0	1	1	1	1	0	0	1	0	1	0	0	1	1	1	1	0	0
186	Rendille	SAALE	N/A	Rendille Saale	SC	Same Clan	Saale - Saale	0	0	0	0	0	0	0.459	0.00459	1	0	0	1	0	1	1	0	1	0	1	1	0	1	1	0	0	1	0	1	0	1	0	1	1	1	0	0	1	1	1	0	1	1
203	Rendille	SAALE	N/A	Rendille Saale	SC	Same Clan	Saale - Saale	0	0	0	0	0	0	0.459	0.00459	1	1	1	1	1	0	1	0	0	0	1	1	1	1	0	0	0	1	0	1	1	0	0	1	1	1	0	1	1	1	1	1	1	1
204	Rendille	SAALE	N/A	Rendille Saale	SC	Same Clan	Saale - Saale	0	0	0	0	0	0	0.459	0.00459	1	0	1	1	0	0	1	0	1	0	1	1	1	1	1	0	0	1	1	1	1	1	1	1	1	1	1	0	1	1	1	1	1	1
241	Samburu	LPISIKISHU	N/A	Samburu Lpisikishu	DC	Diff Clan	Lpisikishu - Lukumai	0.0265428	0.0122709	0.0375947	0.0192707	0.0340928	0.0463296	22.645	0.22645	1	1	1	1	1	1	1	0	0	0	1	1	1	1	0	0	0	1	0	0	1	1	0	1	1	1	0	0	1	1	1	1	0	1
242	Samburu	LPISIKISHU	N/A	Samburu Lpisikishu	DC	Diff Clan	Lpisikishu - Lukumai	0.0265428	0.0122709	0.0375947	0.0192707	0.0340928	0.0463296	22.645	0.22645	1	1	0	1	1	0	1	0	0	0	1	1	0	1	1	1	0	1	0	0	1	1	0	999	1	0	0	0	1	1	0	1	1	1
252	Samburu	LPISIKISHU	N/A	Samburu Lpisikishu	DC	Diff Clan	Lpisikishu - Lukumai	0.0265428	0.0122709	0.0375947	0.0192707	0.0340928	0.0463296	22.645	0.22645	1	1	1	0	1	1	1	0	0	0	1	1	1	1	1	0	0	1	0	0	1	1	0	0	1	0	1	0	1	1	1	1	0	1
271	Samburu	LPISIKISHU	N/A	Samburu Lpisikishu	DC	Diff Clan	Lpisikishu - Lukumai	0.0265428	0.0122709	0.0375947	0.0192707	0.0340928	0.0463296	22.645	0.22645	1	0	0	1	0	1	1	0	0	0	1	1	0	1	0	0	1	1	0	1	1	1	0	1	1	1	0	0	1	0	1	0	1	1
287	Samburu	LPISIKISHU	N/A	Samburu Lpisikishu	DC	Diff Clan	Lpisikishu - Lukumai	0.0265428	0.0122709	0.0375947	0.0192707	0.0340928	0.0463296	22.645	0.22645	1	1	0	1	0	0	1	0	0	0	0	1	0	1	0	0	1	1	0	1	1	1	0	1	1	1	0	0	1	0	0	1	1	1
288	Samburu	LPISIKISHU	N/A	Samburu Lpisikishu	DC	Diff Clan	Lpisikishu - Lukumai	0.0265428	0.0122709	0.0375947	0.0192707	0.0340928	0.0463296	22.645	0.22645	1	1	1	1	1	1	1	0	0	0	1	0	0	1	0	0	0	1	0	0	1	1	0	1	1	1	0	0	1	0	1	1	0	1
292	Samburu	LPISIKISHU	N/A	Samburu Lpisikishu	DC	Diff Clan	Lpisikishu - Lukumai	0.0265428	0.0122709	0.0375947	0.0192707	0.0340928	0.0463296	22.645	0.22645	0	0	0	1	0	0	1	1	0	1	1	1	0	1	0	0	1	1	0	1	1	1	0	1	1	1	0	0	1	0	1	0	1	1
295	Samburu	LPISIKISHU	N/A	Samburu Lpisikishu	DC	Diff Clan	Lpisikishu - Lukumai	0.0265428	0.0122709	0.0375947	0.0192707	0.0340928	0.0463296	22.645	0.22645	1	0	0	0	1	0	1	0	0	0	1	1	1	1	0	0	1	1	1	1	1	1	0	1	1	1	0	0	1	1	1	0	1	1
296	Samburu	LPISIKISHU	N/A	Samburu Lpisikishu	DC	Diff Clan	Lpisikishu - Lukumai	0.0265428	0.0122709	0.0375947	0.0192707	0.0340928	0.0463296	22.645	0.22645	1	0	1	1	1	1	1	0	0	0	1	1	1	1	0	0	0	1	0	1	1	1	0	0	1	1	0	0	1	1	1	0	1	1
306	Samburu	LPISIKISHU	N/A	Samburu Lpisikishu	DC	Diff Clan	Lpisikishu - Lukumai	0.0265428	0.0122709	0.0375947	0.0192707	0.0340928	0.0463296	22.645	0.22645	1	1	0	1	1	0	1	0	0	1	1	1	0	1	0	0	1	1	0	0	1	1	0	1	1	0	0	0	1	0	1	0	1	1
307	Samburu	LPISIKISHU	N/A	Samburu Lpisikishu	DC	Diff Clan	Lpisikishu - Lukumai	0.0265428	0.0122709	0.0375947	0.0192707	0.0340928	0.0463296	22.645	0.22645	1	0	1	1	1	1	1	0	0	0	1	1	0	1	0	0	0	1	0	0	1	1	0	1	0	1	1	0	1	0	1	1	0	1
309	Samburu	LPISIKISHU	N/A	Samburu Lpisikishu	DC	Diff Clan	Lpisikishu - Lukumai	0.0265428	0.0122709	0.0375947	0.0192707	0.0340928	0.0463296	22.645	0.22645	1	1	1	1	1	1	1	0	0	0	1	1	0	1	0	0	0	1	0	0	1	1	0	1	1	1	0	0	1	1	1	1	0	1
311	Samburu	LPISIKISHU	N/A	Samburu Lpisikishu	DC	Diff Clan	Lpisikishu - Lukumai	0.0265428	0.0122709	0.0375947	0.0192707	0.0340928	0.0463296	22.645	0.22645	1	0	1	1	1	1	1	0	0	0	1	1	0	1	0	0	0	1	0	0	1	1	0	1	1	1	0	0	1	1	1	1	0	1
327	Samburu	LPISIKISHU	N/A	Samburu Lpisikishu	DC	Diff Clan	Lpisikishu - Lukumai	0.0265428	0.0122709	0.0375947	0.0192707	0.0340928	0.0463296	22.645	0.22645	1	1	1	1	0	0	1	0	0	0	1	0	0	1	0	0	1	1	0	1	0	1	0	1	0	1	0	0	1	0	1	0	1	1
328	Samburu	LPISIKISHU	N/A	Samburu Lpisikishu	DC	Diff Clan	Lpisikishu - Lukumai	0.0265428	0.0122709	0.0375947	0.0192707	0.0340928	0.0463296	22.645	0.22645	1	1	1	1	1	1	1	1	0	0	1	0	1	1	0	0	0	1	0	0	1	1	0	0	1	1	1	0	1	1	1	1	0	1
335	Samburu	LPISIKISHU	N/A	Samburu Lpisikishu	DC	Diff Clan	Lpisikishu - Lukumai	0.0265428	0.0122709	0.0375947	0.0192707	0.0340928	0.0463296	22.645	0.22645	1	1	0	1	0	0	1	0	0	0	1	1	0	1	0	0	1	1	0	1	1	1	0	0	1	1	0	0	1	0	1	0	1	1
336	Samburu	LPISIKISHU	N/A	Samburu Lpisikishu	DC	Diff Clan	Lpisikishu - Lukumai	0.0265428	0.0122709	0.0375947	0.0192707	0.0340928	0.0463296	22.645	0.22645	1	1	0	1	0	0	1	0	0	0	1	1	1	1	1	0	1	1	1	1	1	1	0	1	1	1	1	0	1	1	1	0	1	1
249	Samburu	LUKUMAI	N/A	Samburu Lukumai	DC	Diff Clan	Lpisikishu - Lukumai	0.0265428	0.0122709	0.0375947	0.0192707	0.0340928	0.0463296	22.645	0.22645	1	0	0	0	1	0	1	0	0	0	1	1	0	1	0	0	1	1	0	0	1	0	0	1	1	1	0	0	1	0	1	0	1	0
253	Samburu	LUKUMAI	N/A	Samburu Lukumai	DC	Diff Clan	Lpisikishu - Lukumai	0.0265428	0.0122709	0.0375947	0.0192707	0.0340928	0.0463296	22.645	0.22645	1	1	0	0	1	0	1	0	0	0	1	1	0	1	1	0	0	1	0	1	0	0	0	1	0	0	0	0	1	0	1	1	1	1
266	Samburu	LUKUMAI	N/A	Samburu Lukumai	DC	Diff Clan	Lpisikishu - Lukumai	0.0265428	0.0122709	0.0375947	0.0192707	0.0340928	0.0463296	22.645	0.22645	1	1	1	0	1	0	1	1	0	0	1	1	0	1	0	0	1	1	1	1	1	1	0	1	1	1	0	0	1	0	0	1	0	1
267	Samburu	LUKUMAI	N/A	Samburu Lukumai	DC	Diff Clan	Lpisikishu - Lukumai	0.0265428	0.0122709	0.0375947	0.0192707	0.0340928	0.0463296	22.645	0.22645	1	1	1	1	1	1	1	0	0	0	1	1	0	1	1	0	1	1	0	1	1	0	0	1	1	0	1	0	1	1	1	0	1	1
268	Samburu	LUKUMAI	N/A	Samburu Lukumai	DC	Diff Clan	Lpisikishu - Lukumai	0.0265428	0.0122709	0.0375947	0.0192707	0.0340928	0.0463296	22.645	0.22645	1	1	0	1	1	0	1	0	0	0	1	1	0	1	1	0	1	1	1	1	1	1	0	1	0	0	0	0	1	0	1	1	1	1
270	Samburu	LUKUMAI	N/A	Samburu Lukumai	DC	Diff Clan	Lpisikishu - Lukumai	0.0265428	0.0122709	0.0375947	0.0192707	0.0340928	0.0463296	22.645	0.22645	1	1	0	1	0	0	1	0	0	0	1	1	0	1	1	0	1	1	0	0	1	1	1	1	1	0	0	0	1	1	1	0	1	1
273	Samburu	LUKUMAI	N/A	Samburu Lukumai	DC	Diff Clan	Lpisikishu - Lukumai	0.0265428	0.0122709	0.0375947	0.0192707	0.0340928	0.0463296	22.645	0.22645	1	0	0	1	0	0	1	999	0	0	1	1	0	1	0	1	1	1	0	1	1	1	0	1	999	0	0	0	1	0	1	1	1	0
282	Samburu	LUKUMAI	N/A	Samburu Lukumai	DC	Diff Clan	Lpisikishu - Lukumai	0.0265428	0.0122709	0.0375947	0.0192707	0.0340928	0.0463296	22.645	0.22645	0	1	1	1	1	1	1	0	0	1	0	0	1	1	0	0	1	1	0	1	1	1	0	0	0	1	0	0	1	0	1	1	1	0
290	Samburu	LUKUMAI	N/A	Samburu Lukumai	DC	Diff Clan	Lpisikishu - Lukumai	0.0265428	0.0122709	0.0375947	0.0192707	0.0340928	0.0463296	22.645	0.22645	1	1	1	1	1	1	1	999	0	0	1	0	0	1	0	0	0	1	0	0	1	1	0	1	0	1	0	0	1	0	1	0	1	0
291	Samburu	LUKUMAI	N/A	Samburu Lukumai	DC	Diff Clan	Lpisikishu - Lukumai	0.0265428	0.0122709	0.0375947	0.0192707	0.0340928	0.0463296	22.645	0.22645	1	1	0	1	1	0	1	0	0	0	1	1	0	1	0	0	0	1	0	0	1	1	0	1	0	0	0	0	1	1	1	0	1	1
298	Samburu	LUKUMAI	N/A	Samburu Lukumai	DC	Diff Clan	Lpisikishu - Lukumai	0.0265428	0.0122709	0.0375947	0.0192707	0.0340928	0.0463296	22.645	0.22645	1	1	1	0	1	0	1	0	0	0	1	1	0	1	0	0	1	1	0	0	1	1	0	0	1	1	0	0	1	0	1	1	1	1
300	Samburu	LUKUMAI	N/A	Samburu Lukumai	DC	Diff Clan	Lpisikishu - Lukumai	0.0265428	0.0122709	0.0375947	0.0192707	0.0340928	0.0463296	22.645	0.22645	1	1	1	0	0	0	1	0	0	0	1	1	1	1	0	0	0	1	1	0	1	0	0	0	1	1	0	0	1	0	1	1	1	1
315	Samburu	LUKUMAI	N/A	Samburu Lukumai	DC	Diff Clan	Lpisikishu - Lukumai	0.0265428	0.0122709	0.0375947	0.0192707	0.0340928	0.0463296	22.645	0.22645	1	1	0	1	0	0	1	0	0	0	1	1	1	1	0	0	0	1	0	0	1	0	0	0	1	1	0	0	1	1	1	0	1	1
317	Samburu	LUKUMAI	N/A	Samburu Lukumai	DC	Diff Clan	Lpisikishu - Lukumai	0.0265428	0.0122709	0.0375947	0.0192707	0.0340928	0.0463296	22.645	0.22645	1	0	0	1	1	0	1	0	0	0	1	1	0	1	0	0	1	1	0	0	1	1	0	1	0	0	0	0	1	0	1	0	1	1
321	Samburu	LUKUMAI	N/A	Samburu Lukumai	DC	Diff Clan	Lpisikishu - Lukumai	0.0265428	0.0122709	0.0375947	0.0192707	0.0340928	0.0463296	22.645	0.22645	1	1	1	1	1	1	1	0	0	0	1	1	1	1	0	0	1	1	1	0	1	0	0	1	1	1	0	0	1	0	1	1	1	0
331	Samburu	LUKUMAI	N/A	Samburu Lukumai	DC	Diff Clan	Lpisikishu - Lukumai	0.0265428	0.0122709	0.0375947	0.0192707	0.0340928	0.0463296	22.645	0.22645	1	1	0	1	1	0	1	0	0	0	1	1	0	1	0	0	1	1	0	0	1	1	0	1	1	0	0	0	1	0	1	0	0	1
338	Samburu	LUKUMAI	N/A	Samburu Lukumai	DC	Diff Clan	Lpisikishu - Lukumai	0.0265428	0.0122709	0.0375947	0.0192707	0.0340928	0.0463296	22.645	0.22645	1	0	1	1	1	0	1	0	0	0	1	1	0	1	0	0	0	1	1	0	1	1	0	1	1	1	0	0	1	0	1	1	1	1
239	Samburu	LPISIKISHU	N/A	Samburu Lpisikishu	DEG	Diff EthnicGp	Samburu - Borana ; Samburu - Turkana	0.151191	0.071592	0.0780927	0.0636137	0.347712	0.187559	249.19	2.4919	1	0	0	1	0	0	1	1	0	0	0	1	0	1	0	0	1	1	0	1	1	1	0	0	1	1	0	0	1	0	1	1	0	1
246	Samburu	LPISIKISHU	N/A	Samburu Lpisikishu	DEG	Diff EthnicGp	Samburu - Borana ; Samburu - Turkana	0.151191	0.071592	0.0780927	0.0636137	0.347712	0.187559	249.19	2.4919	1	1	1	1	1	1	1	0	0	0	1	1	0	1	0	0	0	1	0	0	1	1	0	1	1	1	0	0	1	1	1	1	1	1
260	Samburu	LPISIKISHU	N/A	Samburu Lpisikishu	DEG	Diff EthnicGp	Samburu - Borana ; Samburu - Turkana	0.151191	0.071592	0.0780927	0.0636137	0.347712	0.187559	249.19	2.4919	1	1	0	1	1	0	1	0	0	0	1	1	0	1	1	0	0	1	0	1	1	1	0	1	1	1	0	0	1	1	1	0	0	1
261	Samburu	LPISIKISHU	N/A	Samburu Lpisikishu	DEG	Diff EthnicGp	Samburu - Borana ; Samburu - Turkana	0.151191	0.071592	0.0780927	0.0636137	0.347712	0.187559	249.19	2.4919	1	0	1	1	1	1	1	1	0	0	1	1	1	1	0	0	0	1	0	0	1	1	0	1	0	1	0	0	1	0	1	1	0	1
263	Samburu	LPISIKISHU	N/A	Samburu Lpisikishu	DEG	Diff EthnicGp	Samburu - Borana ; Samburu - Turkana	0.151191	0.071592	0.0780927	0.0636137	0.347712	0.187559	249.19	2.4919	1	1	1	1	1	1	1	1	0	0	1	1	0	1	0	0	1	1	0	1	1	1	0	1	1	1	1	0	1	0	1	0	1	0
265	Samburu	LPISIKISHU	N/A	Samburu Lpisikishu	DEG	Diff EthnicGp	Samburu - Borana ; Samburu - Turkana	0.151191	0.071592	0.0780927	0.0636137	0.347712	0.187559	249.19	2.4919	1	1	1	0	0	0	1	0	0	0	1	1	0	1	0	0	0	1	0	1	1	1	0	1	1	1	0	0	1	1	0	1	0	1
275	Samburu	LPISIKISHU	N/A	Samburu Lpisikishu	DEG	Diff EthnicGp	Samburu - Borana ; Samburu - Turkana	0.151191	0.071592	0.0780927	0.0636137	0.347712	0.187559	249.19	2.4919	1	0	0	1	1	1	1	0	0	0	1	1	1	1	0	0	0	1	0	0	1	1	0	1	1	0	0	0	1	0	1	0	1	0
278	Samburu	LPISIKISHU	N/A	Samburu Lpisikishu	DEG	Diff EthnicGp	Samburu - Borana ; Samburu - Turkana	0.151191	0.071592	0.0780927	0.0636137	0.347712	0.187559	249.19	2.4919	1	1	0	1	0	0	1	0	0	0	1	1	0	1	1	0	0	1	0	1	1	1	0	1	0	0	0	0	1	0	1	0	1	1
279	Samburu	LPISIKISHU	N/A	Samburu Lpisikishu	DEG	Diff EthnicGp	Samburu - Borana ; Samburu - Turkana	0.151191	0.071592	0.0780927	0.0636137	0.347712	0.187559	249.19	2.4919	1	0	1	1	1	1	1	0	0	0	1	1	1	1	0	0	0	1	0	0	1	1	0	1	1	1	0	0	1	1	1	1	0	1
283	Samburu	LPISIKISHU	N/A	Samburu Lpisikishu	DEG	Diff EthnicGp	Samburu - Borana ; Samburu - Turkana	0.151191	0.071592	0.0780927	0.0636137	0.347712	0.187559	249.19	2.4919	1	1	0	1	1	1	1	0	0	0	1	1	0	1	1	0	1	1	1	1	1	1	0	1	0	1	0	1	1	1	0	1	1	1
286	Samburu	LPISIKISHU	N/A	Samburu Lpisikishu	DEG	Diff EthnicGp	Samburu - Borana ; Samburu - Turkana	0.151191	0.071592	0.0780927	0.0636137	0.347712	0.187559	249.19	2.4919	1	0	0	1	1	1	1	0	0	0	1	1	1	1	0	0	1	1	0	0	1	1	0	1	1	1	0	0	1	0	1	0	1	1
302	Samburu	LPISIKISHU	N/A	Samburu Lpisikishu	DEG	Diff EthnicGp	Samburu - Borana ; Samburu - Turkana	0.151191	0.071592	0.0780927	0.0636137	0.347712	0.187559	249.19	2.4919	1	1	1	0	1	1	1	0	0	0	1	0	1	1	0	0	0	1	0	0	1	1	0	1	1	1	0	0	1	1	1	1	1	1
305	Samburu	LPISIKISHU	N/A	Samburu Lpisikishu	DEG	Diff EthnicGp	Samburu - Borana ; Samburu - Turkana	0.151191	0.071592	0.0780927	0.0636137	0.347712	0.187559	249.19	2.4919	1	1	1	1	1	1	1	0	0	0	1	1	1	1	1	0	0	1	0	1	1	1	0	1	1	1	0	0	1	1	1	1	0	1
325	Samburu	LPISIKISHU	N/A	Samburu Lpisikishu	DEG	Diff EthnicGp	Samburu - Borana ; Samburu - Turkana	0.151191	0.071592	0.0780927	0.0636137	0.347712	0.187559	249.19	2.4919	1	0	1	1	1	0	1	0	0	0	1	1	0	1	0	0	0	1	0	0	1	1	0	1	0	1	0	0	1	1	1	0	1	1
326	Samburu	LPISIKISHU	N/A	Samburu Lpisikishu	DEG	Diff EthnicGp	Samburu - Borana ; Samburu - Turkana	0.151191	0.071592	0.0780927	0.0636137	0.347712	0.187559	249.19	2.4919	1	1	0	1	1	0	1	0	0	0	1	1	0	1	1	0	1	1	0	0	1	1	0	1	1	0	0	0	1	0	1	1	1	1
333	Samburu	LPISIKISHU	N/A	Samburu Lpisikishu	DEG	Diff EthnicGp	Samburu - Borana ; Samburu - Turkana	0.151191	0.071592	0.0780927	0.0636137	0.347712	0.187559	249.19	2.4919	1	1	0	1	0	1	1	0	0	0	1	1	1	1	1	0	1	1	0	0	1	1	1	1	1	0	0	0	1	0	1	0	1	1
339	Samburu	LPISIKISHU	N/A	Samburu Lpisikishu	DEG	Diff EthnicGp	Samburu - Borana ; Samburu - Turkana	0.151191	0.071592	0.0780927	0.0636137	0.347712	0.187559	249.19	2.4919	1	1	0	1	0	0	1	0	0	0	1	1	0	1	0	0	1	1	1	1	1	1	0	0	1	1	0	0	1	1	1	1	1	0
340	Samburu	LPISIKISHU	N/A	Samburu Lpisikishu	DEG	Diff EthnicGp	Samburu - Borana ; Samburu - Turkana	0.151191	0.071592	0.0780927	0.0636137	0.347712	0.187559	249.19	2.4919	1	1	1	1	1	0	1	0	0	0	1	1	0	1	0	0	1	1	0	1	1	0	0	1	0	1	0	0	1	0	1	0	1	1
250	Samburu	LUKUMAI	N/A	Samburu Lukumai	DEG	Diff EthnicGp	Samburu - Borana ; Samburu - Turkana	0.151191	0.071592	0.0780927	0.0636137	0.347712	0.187559	249.19	2.4919	1	0	1	1	1	0	1	1	0	0	1	1	0	1	1	0	1	1	1	0	1	1	0	1	1	0	1	0	1	0	1	1	1	1
258	Samburu	LUKUMAI	N/A	Samburu Lukumai	DEG	Diff EthnicGp	Samburu - Borana ; Samburu - Turkana	0.151191	0.071592	0.0780927	0.0636137	0.347712	0.187559	249.19	2.4919	0	1	1	1	1	0	1	0	0	1	1	0	0	1	0	1	1	1	0	0	1	1	0	1	0	1	1	1	1	1	1	0	1	1
259	Samburu	LUKUMAI	N/A	Samburu Lukumai	DEG	Diff EthnicGp	Samburu - Borana ; Samburu - Turkana	0.151191	0.071592	0.0780927	0.0636137	0.347712	0.187559	249.19	2.4919	1	0	0	1	1	0	1	1	0	0	1	1	0	1	0	0	1	1	0	1	1	1	0	1	0	0	0	0	1	0	1	0	1	1
262	Samburu	LUKUMAI	N/A	Samburu Lukumai	DEG	Diff EthnicGp	Samburu - Borana ; Samburu - Turkana	0.151191	0.071592	0.0780927	0.0636137	0.347712	0.187559	249.19	2.4919	1	1	1	1	1	0	1	1	0	0	1	1	0	1	0	0	0	1	0	1	1	1	0	1	1	1	0	0	1	0	1	1	1	1
269	Samburu	LUKUMAI	N/A	Samburu Lukumai	DEG	Diff EthnicGp	Samburu - Borana ; Samburu - Turkana	0.151191	0.071592	0.0780927	0.0636137	0.347712	0.187559	249.19	2.4919	1	1	1	1	1	1	1	0	0	1	1	1	0	1	1	0	1	1	0	1	1	1	0	1	0	0	0	0	1	1	1	1	1	1
277	Samburu	LUKUMAI	N/A	Samburu Lukumai	DEG	Diff EthnicGp	Samburu - Borana ; Samburu - Turkana	0.151191	0.071592	0.0780927	0.0636137	0.347712	0.187559	249.19	2.4919	1	1	1	1	0	0	1	0	0	0	0	1	0	1	0	0	1	1	0	0	1	0	0	1	1	1	0	0	1	1	1	1	1	1
284	Samburu	LUKUMAI	N/A	Samburu Lukumai	DEG	Diff EthnicGp	Samburu - Borana ; Samburu - Turkana	0.151191	0.071592	0.0780927	0.0636137	0.347712	0.187559	249.19	2.4919	0	1	0	1	0	1	1	0	0	0	0	0	1	1	0	0	0	1	0	1	1	0	0	1	0	1	0	0	1	1	0	0	0	1
285	Samburu	LUKUMAI	N/A	Samburu Lukumai	DEG	Diff EthnicGp	Samburu - Borana ; Samburu - Turkana	0.151191	0.071592	0.0780927	0.0636137	0.347712	0.187559	249.19	2.4919	1	0	1	1	1	0	1	0	0	0	1	1	0	1	0	0	1	1	0	1	0	1	0	1	1	0	0	0	1	0	1	0	1	1
308	Samburu	LUKUMAI	N/A	Samburu Lukumai	DEG	Diff EthnicGp	Samburu - Borana ; Samburu - Turkana	0.151191	0.071592	0.0780927	0.0636137	0.347712	0.187559	249.19	2.4919	1	0	0	1	1	0	1	0	0	1	1	1	0	1	0	0	1	1	0	0	1	0	0	1	1	0	0	0	1	1	1	0	1	1
310	Samburu	LUKUMAI	N/A	Samburu Lukumai	DEG	Diff EthnicGp	Samburu - Borana ; Samburu - Turkana	0.151191	0.071592	0.0780927	0.0636137	0.347712	0.187559	249.19	2.4919	1	999	1	0	0	0	1	0	0	0	1	1	1	1	0	0	0	1	0	1	1	1	1	1	0	0	0	0	1	0	1	0	0	1
320	Samburu	LUKUMAI	N/A	Samburu Lukumai	DEG	Diff EthnicGp	Samburu - Borana ; Samburu - Turkana	0.151191	0.071592	0.0780927	0.0636137	0.347712	0.187559	249.19	2.4919	1	1	1	1	1	0	1	0	0	0	1	1	1	1	0	0	1	1	0	0	1	1	0	1	1	1	0	0	1	0	1	1	1	1
322	Samburu	LUKUMAI	N/A	Samburu Lukumai	DEG	Diff EthnicGp	Samburu - Borana ; Samburu - Turkana	0.151191	0.071592	0.0780927	0.0636137	0.347712	0.187559	249.19	2.4919	1	1	1	1	1	1	1	0	0	0	1	1	1	1	0	0	1	1	0	0	1	0	0	1	0	1	0	0	1	0	1	1	1	1
323	Samburu	LUKUMAI	N/A	Samburu Lukumai	DEG	Diff EthnicGp	Samburu - Borana ; Samburu - Turkana	0.151191	0.071592	0.0780927	0.0636137	0.347712	0.187559	249.19	2.4919	1	1	1	1	1	1	1	0	0	0	1	1	0	1	0	0	999	1	0	0	1	0	0	1	0	1	0	0	1	1	1	1	0	1
324	Samburu	LUKUMAI	N/A	Samburu Lukumai	DEG	Diff EthnicGp	Samburu - Borana ; Samburu - Turkana	0.151191	0.071592	0.0780927	0.0636137	0.347712	0.187559	249.19	2.4919	1	0	0	1	1	0	1	1	0	0	1	1	0	1	0	0	1	1	0	1	1	1	0	1	1	0	0	0	1	1	1	0	1	0
329	Samburu	LUKUMAI	N/A	Samburu Lukumai	DEG	Diff EthnicGp	Samburu - Borana ; Samburu - Turkana	0.151191	0.071592	0.0780927	0.0636137	0.347712	0.187559	249.19	2.4919	1	1	0	0	1	0	1	0	0	0	1	1	0	1	0	0	1	1	1	0	1	1	0	1	1	0	0	0	1	0	1	0	1	1
334	Samburu	LUKUMAI	N/A	Samburu Lukumai	DEG	Diff EthnicGp	Samburu - Borana ; Samburu - Turkana	0.151191	0.071592	0.0780927	0.0636137	0.347712	0.187559	249.19	2.4919	1	1	1	1	1	0	1	0	0	0	1	1	0	1	0	0	1	1	0	0	1	1	0	1	1	1	0	0	1	1	1	1	1	1
337	Samburu	LUKUMAI	N/A	Samburu Lukumai	DEG	Diff EthnicGp	Samburu - Borana ; Samburu - Turkana	0.151191	0.071592	0.0780927	0.0636137	0.347712	0.187559	249.19	2.4919	1	1	1	0	1	0	1	0	0	0	1	1	1	1	0	0	0	1	0	0	1	0	0	0	1	1	0	0	1	0	1	0	1	1
240	Samburu	LPISIKISHU	N/A	Samburu Lpisikishu	SC	Same Clan	Lpisikishu - Lpisikishu	0	0	0	0	0	0	0.283	0.00283	1	1	1	1	1	1	1	0	0	0	1	1	1	1	0	0	0	1	0	0	1	1	0	1	1	1	0	0	1	1	1	1	0	1
244	Samburu	LPISIKISHU	N/A	Samburu Lpisikishu	SC	Same Clan	Lpisikishu - Lpisikishu	0	0	0	0	0	0	0.283	0.00283	1	0	1	1	1	0	1	0	0	0	1	1	0	1	0	0	0	1	0	0	1	1	0	0	0	1	0	0	1	0	1	1	0	1
247	Samburu	LPISIKISHU	N/A	Samburu Lpisikishu	SC	Same Clan	Lpisikishu - Lpisikishu	0	0	0	0	0	0	0.283	0.00283	1	0	0	1	1	0	1	0	0	0	1	1	0	1	1	0	1	1	0	1	1	1	0	1	1	1	1	0	1	1	1	0	1	1
248	Samburu	LPISIKISHU	N/A	Samburu Lpisikishu	SC	Same Clan	Lpisikishu - Lpisikishu	0	0	0	0	0	0	0.283	0.00283	1	1	0	1	1	0	1	0	0	0	1	1	0	1	0	0	1	1	0	0	1	1	0	1	1	1	0	0	1	1	1	0	0	1
251	Samburu	LPISIKISHU	N/A	Samburu Lpisikishu	SC	Same Clan	Lpisikishu - Lpisikishu	0	0	0	0	0	0	0.283	0.00283	1	1	0	1	0	0	1	0	0	0	1	1	0	1	0	0	0	1	0	1	1	1	0	1	1	1	0	0	1	1	1	0	1	1
254	Samburu	LPISIKISHU	N/A	Samburu Lpisikishu	SC	Same Clan	Lpisikishu - Lpisikishu	0	0	0	0	0	0	0.283	0.00283	1	1	1	1	1	1	1	0	0	0	1	1	0	1	0	0	0	1	0	1	1	1	0	1	1	1	0	0	1	1	1	1	1	1
255	Samburu	LPISIKISHU	N/A	Samburu Lpisikishu	SC	Same Clan	Lpisikishu - Lpisikishu	0	0	0	0	0	0	0.283	0.00283	1	1	0	1	1	1	1	0	0	0	1	1	0	1	0	0	999	1	0	1	1	1	0	1	0	1	1	0	1	1	1	1	1	1
264	Samburu	LPISIKISHU	N/A	Samburu Lpisikishu	SC	Same Clan	Lpisikishu - Lpisikishu	0	0	0	0	0	0	0.283	0.00283	1	1	1	1	1	1	1	0	0	0	1	0	0	1	0	0	0	1	0	0	1	1	0	1	1	1	0	0	1	0	1	1	0	1
272	Samburu	LPISIKISHU	N/A	Samburu Lpisikishu	SC	Same Clan	Lpisikishu - Lpisikishu	0	0	0	0	0	0	0.283	0.00283	1	1	1	0	0	1	1	0	0	0	1	0	0	1	0	0	0	1	0	0	1	1	0	1	1	1	0	0	1	1	1	1	0	1
280	Samburu	LPISIKISHU	N/A	Samburu Lpisikishu	SC	Same Clan	Lpisikishu - Lpisikishu	0	0	0	0	0	0	0.283	0.00283	1	1	1	1	0	0	1	0	0	0	1	1	1	1	0	0	0	1	0	0	1	1	0	1	0	1	0	0	1	1	0	1	0	1
294	Samburu	LPISIKISHU	N/A	Samburu Lpisikishu	SC	Same Clan	Lpisikishu - Lpisikishu	0	0	0	0	0	0	0.283	0.00283	1	0	0	1	1	0	1	0	0	0	1	1	0	1	0	0	1	1	999	1	1	1	0	0	0	1	0	0	1	0	1	0	0	1
297	Samburu	LPISIKISHU	N/A	Samburu Lpisikishu	SC	Same Clan	Lpisikishu - Lpisikishu	0	0	0	0	0	0	0.283	0.00283	1	0	0	0	1	0	1	0	0	0	1	1	1	1	1	0	1	1	0	1	1	1	0	1	999	0	0	0	1	0	1	1	1	1
299	Samburu	LPISIKISHU	N/A	Samburu Lpisikishu	SC	Same Clan	Lpisikishu - Lpisikishu	0	0	0	0	0	0	0.283	0.00283	1	1	0	1	1	0	1	0	0	0	1	1	0	1	0	0	1	1	0	1	1	1	0	0	0	0	0	0	1	0	0	0	1	1
304	Samburu	LPISIKISHU	N/A	Samburu Lpisikishu	SC	Same Clan	Lpisikishu - Lpisikishu	0	0	0	0	0	0	0.283	0.00283	1	1	0	1	0	1	1	0	0	0	1	1	0	1	0	0	0	1	0	1	1	1	0	1	0	1	1	0	1	0	0	1	1	1
313	Samburu	LPISIKISHU	N/A	Samburu Lpisikishu	SC	Same Clan	Lpisikishu - Lpisikishu	0	0	0	0	0	0	0.283	0.00283	1	1	0	1	1	0	1	1	0	1	1	1	0	1	1	1	1	1	1	0	1	1	0	1	1	0	1	1	1	1	0	0	1	1
314	Samburu	LPISIKISHU	N/A	Samburu Lpisikishu	SC	Same Clan	Lpisikishu - Lpisikishu	0	0	0	0	0	0	0.283	0.00283	1	0	0	0	0	0	1	0	0	0	1	1	0	1	0	0	1	1	0	1	1	1	0	0	0	1	0	0	1	1	1	0	1	1
330	Samburu	LPISIKISHU	N/A	Samburu Lpisikishu	SC	Same Clan	Lpisikishu - Lpisikishu	0	0	0	0	0	0	0.283	0.00283	1	1	1	1	1	1	1	0	0	0	1	0	0	1	0	0	0	1	0	0	1	1	0	1	1	1	0	0	1	0	1	1	0	1
243	Samburu	LUKUMAI	N/A	Samburu Lukumai	SC	Same Clan	Lukumai - Lukumai	0	0	0	0	0	0	1.47	0.0147	1	1	0	1	1	0	1	1	0	0	1	1	0	1	1	0	0	1	1	0	1	1	0	1	1	0	1	0	1	1	1	0	1	1
245	Samburu	LUKUMAI	N/A	Samburu Lukumai	SC	Same Clan	Lukumai - Lukumai	0	0	0	0	0	0	1.47	0.0147	1	0	1	1	1	1	1	0	0	0	1	1	0	1	0	1	1	1	0	0	1	1	0	1	1	0	0	0	1	1	1	0	1	1
256	Samburu	LUKUMAI	N/A	Samburu Lukumai	SC	Same Clan	Lukumai - Lukumai	0	0	0	0	0	0	1.47	0.0147	1	1	1	1	1	0	1	0	0	0	1	1	0	1	0	0	1	1	0	0	1	0	0	1	0	0	0	0	1	1	1	0	1	1
257	Samburu	LUKUMAI	N/A	Samburu Lukumai	SC	Same Clan	Lukumai - Lukumai	0	0	0	0	0	0	1.47	0.0147	1	1	1	0	0	0	1	0	0	0	1	1	0	1	0	0	1	1	0	1	1	1	0	1	0	0	0	0	1	0	1	0	0	1
274	Samburu	LUKUMAI	N/A	Samburu Lukumai	SC	Same Clan	Lukumai - Lukumai	0	0	0	0	0	0	1.47	0.0147	1	1	1	1	1	1	1	0	0	0	1	1	0	1	0	0	1	1	1	1	1	0	0	0	1	1	0	0	1	0	1	1	0	1
276	Samburu	LUKUMAI	N/A	Samburu Lukumai	SC	Same Clan	Lukumai - Lukumai	0	0	0	0	0	0	1.47	0.0147	1	1	1	1	0	0	1	0	0	0	1	1	0	1	0	0	0	1	0	1	1	0	0	1	0	1	0	0	1	1	0	1	1	1
281	Samburu	LUKUMAI	N/A	Samburu Lukumai	SC	Same Clan	Lukumai - Lukumai	0	0	0	0	0	0	1.47	0.0147	1	0	1	0	1	0	1	0	0	0	1	1	1	1	1	0	0	1	0	0	1	1	0	1	0	0	0	0	1	1	1	1	0	1
289	Samburu	LUKUMAI	N/A	Samburu Lukumai	SC	Same Clan	Lukumai - Lukumai	0	0	0	0	0	0	1.47	0.0147	1	1	1	1	1	1	1	1	0	0	1	0	0	1	1	0	1	1	0	0	1	1	0	1	1	1	1	0	1	0	1	1	1	1
293	Samburu	LUKUMAI	N/A	Samburu Lukumai	SC	Same Clan	Lukumai - Lukumai	0	0	0	0	0	0	1.47	0.0147	1	1	1	1	0	1	1	0	0	0	1	1	1	1	0	0	0	1	1	1	1	1	0	1	1	1	0	0	1	1	1	1	1	1
301	Samburu	LUKUMAI	N/A	Samburu Lukumai	SC	Same Clan	Lukumai - Lukumai	0	0	0	0	0	0	1.47	0.0147	1	1	1	1	1	0	1	0	0	1	1	1	1	1	0	0	1	1	1	1	1	1	0	1	1	1	0	0	1	0	1	1	1	1
303	Samburu	LUKUMAI	N/A	Samburu Lukumai	SC	Same Clan	Lukumai - Lukumai	0	0	0	0	0	0	1.47	0.0147	1	1	1	1	0	1	1	0	0	0	1	0	1	1	0	0	0	1	1	1	1	0	0	1	0	1	0	0	1	0	1	0	0	1
312	Samburu	LUKUMAI	N/A	Samburu Lukumai	SC	Same Clan	Lukumai - Lukumai	0	0	0	0	0	0	1.47	0.0147	1	1	1	0	1	0	1	0	0	0	1	1	0	1	0	0	0	1	1	0	1	1	0	1	1	1	0	0	1	0	1	1	1	1
316	Samburu	LUKUMAI	N/A	Samburu Lukumai	SC	Same Clan	Lukumai - Lukumai	0	0	0	0	0	0	1.47	0.0147	1	1	1	0	1	0	1	0	0	0	1	0	0	1	0	1	1	1	1	0	1	1	0	1	1	1	0	0	1	0	1	1	1	1
318	Samburu	LUKUMAI	N/A	Samburu Lukumai	SC	Same Clan	Lukumai - Lukumai	0	0	0	0	0	0	1.47	0.0147	0	1	0	1	1	0	1	1	0	0	1	0	0	1	0	0	0	1	1	0	1	1	0	1	0	0	0	0	1	0	1	0	1	1
319	Samburu	LUKUMAI	N/A	Samburu Lukumai	SC	Same Clan	Lukumai - Lukumai	0	0	0	0	0	0	1.47	0.0147	1	0	1	1	1	0	1	0	0	0	1	1	0	1	0	0	1	1	0	1	0	1	0	0	1	0	0	0	1	1	1	0	1	1
332	Samburu	LUKUMAI	N/A	Samburu Lukumai	SC	Same Clan	Lukumai - Lukumai	0	0	0	0	0	0	1.47	0.0147	1	0	0	0	1	0	1	0	0	0	1	1	0	1	1	0	1	1	0	0	1	0	0	1	1	0	0	0	1	0	0	0	1	0
341	Samburu	LUKUMAI	N/A	Samburu Lukumai	SC	Same Clan	Lukumai - Lukumai	0	0	0	0	0	0	1.47	0.0147	1	0	0	1	1	0	1	0	0	0	1	1	0	1	0	0	1	1	0	1	1	1	0	1	1	0	1	0	1	1	1	0	1	1
350	Turkana	NGIDOCA	KWATELA	Tur Ngidoca Kwatela	DEG	Diff EthnicGp	Turkana - Samburu ; Turkana - Rendille ; Turkana - Borana	0.190691	0.0671488	0.0972757	0.0542938	0.620425	0.148407	396.65	3.9665	1	1	1	1	1	1	0	0	1	0	0	1	0	1	1	0	0	1	0	1	1	1	1	1	1	1	0	0	0	1	0	1	1	1
351	Turkana	NGIDOCA	KWATELA	Tur Ngidoca Kwatela	DEG	Diff EthnicGp	Turkana - Samburu ; Turkana - Rendille ; Turkana - Borana	0.190691	0.0671488	0.0972757	0.0542938	0.620425	0.148407	396.65	3.9665	0	0	1	1	1	1	0	0	1	0	0	1	0	1	1	1	0	1	0	1	1	1	1	1	1	1	1	0	1	1	0	1	1	1
373	Turkana	NGIDOCA	KWATELA	Tur Ngidoca Kwatela	DEG	Diff EthnicGp	Turkana - Samburu ; Turkana - Rendille ; Turkana - Borana	0.190691	0.0671488	0.0972757	0.0542938	0.620425	0.148407	396.65	3.9665	1	1	1	0	1	1	0	0	1	0	1	1	0	1	1	1	1	1	1	1	1	1	1	1	1	1	0	0	0	1	1	1	1	1
392	Turkana	NGIDOCA	KWATELA	Tur Ngidoca Kwatela	DEG	Diff EthnicGp	Turkana - Samburu ; Turkana - Rendille ; Turkana - Borana	0.190691	0.0671488	0.0972757	0.0542938	0.620425	0.148407	396.65	3.9665	1	1	1	0	1	0	0	0	1	0	0	1	0	1	1	0	0	1	1	1	1	1	1	1	1	1	0	0	1	1	0	1	1	1
416	Turkana	NGIDOCA	KWATELA	Tur Ngidoca Kwatela	DEG	Diff EthnicGp	Turkana - Samburu ; Turkana - Rendille ; Turkana - Borana	0.190691	0.0671488	0.0972757	0.0542938	0.620425	0.148407	396.65	3.9665	1	1	1	0	1	1	0	0	1	0	1	1	1	1	1	0	0	1	1	1	1	1	1	1	1	1	1	0	1	1	1	1	1	0
417	Turkana	NGIDOCA	KWATELA	Tur Ngidoca Kwatela	DEG	Diff EthnicGp	Turkana - Samburu ; Turkana - Rendille ; Turkana - Borana	0.190691	0.0671488	0.0972757	0.0542938	0.620425	0.148407	396.65	3.9665	1	1	1	1	1	1	0	0	1	0	0	1	1	1	1	1	0	1	1	1	1	1	1	1	1	1	0	0	1	1	0	1	1	1
490	Turkana	NGIDOCA	KWATELA	Tur Ngidoca Kwatela	DEG	Diff EthnicGp	Turkana - Samburu ; Turkana - Rendille ; Turkana - Borana	0.190691	0.0671488	0.0972757	0.0542938	0.620425	0.148407	396.65	3.9665	1	1	1	1	1	1	0	0	1	0	0	1	0	1	1	0	0	1	1	1	1	1	1	1	1	1	1	1	1	1	1	1	1	1
517	Turkana	NGIDOCA	KWATELA	Tur Ngidoca Kwatela	DEG	Diff EthnicGp	Turkana - Samburu ; Turkana - Rendille ; Turkana - Borana	0.190691	0.0671488	0.0972757	0.0542938	0.620425	0.148407	396.65	3.9665	1	1	1	1	1	1	0	0	1	0	0	1	0	1	1	1	1	1	1	1	1	1	1	1	1	1	0	0	1	1	0	1	1	1
543	Turkana	NGIDOCA	KWATELA	Tur Ngidoca Kwatela	DEG	Diff EthnicGp	Turkana - Samburu ; Turkana - Rendille ; Turkana - Borana	0.190691	0.0671488	0.0972757	0.0542938	0.620425	0.148407	396.65	3.9665	1	1	1	1	1	1	0	0	1	0	0	1	0	1	1	0	0	1	1	1	1	1	1	1	1	1	1	0	1	1	0	0	1	1
592	Turkana	NGIDOCA	KWATELA	Tur Ngidoca Kwatela	DEG	Diff EthnicGp	Turkana - Samburu ; Turkana - Rendille ; Turkana - Borana	0.190691	0.0671488	0.0972757	0.0542938	0.620425	0.148407	396.65	3.9665	1	1	1	0	1	1	0	0	1	0	1	1	0	1	1	0	0	1	1	1	1	1	1	1	1	1	0	0	1	1	1	1	1	1
594	Turkana	NGIDOCA	KWATELA	Tur Ngidoca Kwatela	DEG	Diff EthnicGp	Turkana - Samburu ; Turkana - Rendille ; Turkana - Borana	0.190691	0.0671488	0.0972757	0.0542938	0.620425	0.148407	396.65	3.9665	1	1	1	0	1	1	0	0	1	0	1	1	0	1	1	0	1	1	1	1	1	1	1	1	1	1	0	0	1	1	1	1	1	1
624	Turkana	NGIDOCA	KWATELA	Tur Ngidoca Kwatela	DEG	Diff EthnicGp	Turkana - Samburu ; Turkana - Rendille ; Turkana - Borana	0.190691	0.0671488	0.0972757	0.0542938	0.620425	0.148407	396.65	3.9665	1	1	1	1	1	1	0	0	1	0	0	1	0	1	1	1	0	1	1	1	1	1	1	1	1	1	1	0	0	1	0	1	1	0
345	Turkana	NGIDOCA	NGIBOCHOROS	Tur Ngidoca Ngibocoros	DEG	Diff EthnicGp	Turkana - Samburu ; Turkana - Rendille ; Turkana - Borana	0.190691	0.0671488	0.0972757	0.0542938	0.620425	0.148407	396.65	3.9665	0	0	1	1	1	1	0	0	1	0	1	1	0	1	1	1	0	1	1	1	1	1	1	1	0	1	1	0	0	1	0	0	1	1
349	Turkana	NGIDOCA	NGIBOCHOROS	Tur Ngidoca Ngibocoros	DEG	Diff EthnicGp	Turkana - Samburu ; Turkana - Rendille ; Turkana - Borana	0.190691	0.0671488	0.0972757	0.0542938	0.620425	0.148407	396.65	3.9665	1	1	1	1	1	1	0	0	1	0	1	1	0	1	1	0	0	0	1	1	1	1	1	1	1	1	1	0	1	1	0	0	1	1
358	Turkana	NGIDOCA	NGIBOCHOROS	Tur Ngidoca Ngibocoros	DEG	Diff EthnicGp	Turkana - Samburu ; Turkana - Rendille ; Turkana - Borana	0.190691	0.0671488	0.0972757	0.0542938	0.620425	0.148407	396.65	3.9665	1	1	1	1	1	1	0	0	1	0	0	1	1	1	1	1	0	1	1	1	1	1	1	1	1	1	1	0	1	1	1	1	1	1
367	Turkana	NGIDOCA	NGIBOCHOROS	Tur Ngidoca Ngibocoros	DEG	Diff EthnicGp	Turkana - Samburu ; Turkana - Rendille ; Turkana - Borana	0.190691	0.0671488	0.0972757	0.0542938	0.620425	0.148407	396.65	3.9665	1	1	1	1	1	1	0	1	1	0	1	1	0	1	1	0	0	1	1	1	1	1	1	1	1	1	1	0	0	1	0	0	1	1
445	Turkana	NGIDOCA	NGIBOCHOROS	Tur Ngidoca Ngibocoros	DEG	Diff EthnicGp	Turkana - Samburu ; Turkana - Rendille ; Turkana - Borana	0.190691	0.0671488	0.0972757	0.0542938	0.620425	0.148407	396.65	3.9665	0	1	1	1	1	1	0	0	1	0	0	1	0	1	1	0	0	1	1	1	1	1	1	1	1	1	1	0	0	1	0	1	1	1
462	Turkana	NGIDOCA	NGIBOCHOROS	Tur Ngidoca Ngibocoros	DEG	Diff EthnicGp	Turkana - Samburu ; Turkana - Rendille ; Turkana - Borana	0.190691	0.0671488	0.0972757	0.0542938	0.620425	0.148407	396.65	3.9665	1	1	1	1	1	1	0	0	1	0	1	1	0	1	1	0	0	1	1	1	1	1	1	1	1	1	1	0	1	1	0	0	1	1
522	Turkana	NGIDOCA	NGIBOCHOROS	Tur Ngidoca Ngibocoros	DEG	Diff EthnicGp	Turkana - Samburu ; Turkana - Rendille ; Turkana - Borana	0.190691	0.0671488	0.0972757	0.0542938	0.620425	0.148407	396.65	3.9665	1	1	1	1	1	1	0	0	1	0	0	1	1	1	1	0	1	1	1	1	1	1	1	1	1	1	1	0	0	1	0	0	1	1
529	Turkana	NGIDOCA	NGIBOCHOROS	Tur Ngidoca Ngibocoros	DEG	Diff EthnicGp	Turkana - Samburu ; Turkana - Rendille ; Turkana - Borana	0.190691	0.0671488	0.0972757	0.0542938	0.620425	0.148407	396.65	3.9665	1	1	1	1	1	1	0	0	1	0	1	1	0	1	1	0	0	1	1	1	1	1	1	1	1	1	1	0	0	1	0	1	1	1
534	Turkana	NGIDOCA	NGIBOCHOROS	Tur Ngidoca Ngibocoros	DEG	Diff EthnicGp	Turkana - Samburu ; Turkana - Rendille ; Turkana - Borana	0.190691	0.0671488	0.0972757	0.0542938	0.620425	0.148407	396.65	3.9665	0	1	1	1	1	1	0	0	1	0	1	1	1	1	1	0	0	1	0	1	1	1	1	1	1	1	1	0	0	1	0	1	1	1
601	Turkana	NGIDOCA	NGIBOCHOROS	Tur Ngidoca Ngibocoros	DEG	Diff EthnicGp	Turkana - Samburu ; Turkana - Rendille ; Turkana - Borana	0.190691	0.0671488	0.0972757	0.0542938	0.620425	0.148407	396.65	3.9665	1	1	1	1	1	1	0	0	1	0	1	1	1	1	1	0	0	1	1	1	1	1	1	1	1	1	1	0	0	1	0	1	1	1
610	Turkana	NGIDOCA	NGIBOCHOROS	Tur Ngidoca Ngibocoros	DEG	Diff EthnicGp	Turkana - Samburu ; Turkana - Rendille ; Turkana - Borana	0.190691	0.0671488	0.0972757	0.0542938	0.620425	0.148407	396.65	3.9665	1	1	1	1	1	1	0	0	1	0	0	1	0	1	1	0	0	1	0	1	1	1	1	1	1	1	1	0	1	1	0	1	1	1
612	Turkana	NGIDOCA	NGIBOCHOROS	Tur Ngidoca Ngibocoros	DEG	Diff EthnicGp	Turkana - Samburu ; Turkana - Rendille ; Turkana - Borana	0.190691	0.0671488	0.0972757	0.0542938	0.620425	0.148407	396.65	3.9665	1	0	1	1	1	1	0	0	1	0	0	1	0	1	1	1	0	1	0	1	1	1	1	1	1	1	1	0	0	1	0	0	1	1
730	Turkana	NGIDOCA	NGIBOCHOROS	Tur Ngidoca Ngibocoros	DEG	Diff EthnicGp	Turkana - Samburu ; Turkana - Rendille ; Turkana - Borana	0.190691	0.0671488	0.0972757	0.0542938	0.620425	0.148407	396.65	3.9665	0	1	1	1	1	1	0	0	1	0	1	1	0	1	1	0	0	1	1	1	1	1	1	1	1	1	1	0	0	1	0	1	1	0
379	Turkana	NGIDOCA	NGIYAPAKUNO	Tur Ngidoca Ngiyapakuno	DEG	Diff EthnicGp	Turkana - Samburu ; Turkana - Rendille ; Turkana - Borana	0.190691	0.0671488	0.0972757	0.0542938	0.620425	0.148407	396.65	3.9665	1	1	1	0	1	1	0	0	1	0	1	1	1	1	1	1	1	1	0	1	1	1	1	1	1	1	1	0	1	1	0	1	1	1
426	Turkana	NGIDOCA	NGIYAPAKUNO	Tur Ngidoca Ngiyapakuno	DEG	Diff EthnicGp	Turkana - Samburu ; Turkana - Rendille ; Turkana - Borana	0.190691	0.0671488	0.0972757	0.0542938	0.620425	0.148407	396.65	3.9665	1	1	1	1	1	1	0	0	1	0	1	1	0	1	1	0	0	1	0	1	1	1	1	1	1	1	1	0	0	1	0	1	1	1
437	Turkana	NGIDOCA	NGIYAPAKUNO	Tur Ngidoca Ngiyapakuno	DEG	Diff EthnicGp	Turkana - Samburu ; Turkana - Rendille ; Turkana - Borana	0.190691	0.0671488	0.0972757	0.0542938	0.620425	0.148407	396.65	3.9665	1	1	1	0	1	1	0	0	1	0	1	1	1	1	1	0	1	1	1	1	1	1	1	1	1	1	0	0	1	1	1	1	1	1
485	Turkana	NGIDOCA	NGIYAPAKUNO	Tur Ngidoca Ngiyapakuno	DEG	Diff EthnicGp	Turkana - Samburu ; Turkana - Rendille ; Turkana - Borana	0.190691	0.0671488	0.0972757	0.0542938	0.620425	0.148407	396.65	3.9665	1	1	1	1	1	1	0	0	1	0	1	1	1	1	1	0	1	1	1	1	1	1	1	1	1	1	0	0	1	1	1	1	1	1
515	Turkana	NGIDOCA	NGIYAPAKUNO	Tur Ngidoca Ngiyapakuno	DEG	Diff EthnicGp	Turkana - Samburu ; Turkana - Rendille ; Turkana - Borana	0.190691	0.0671488	0.0972757	0.0542938	0.620425	0.148407	396.65	3.9665	1	1	1	0	0	0	0	0	1	0	1	1	0	1	1	0	0	1	0	1	1	1	1	1	0	1	1	0	1	1	0	1	1	1
521	Turkana	NGIDOCA	NGIYAPAKUNO	Tur Ngidoca Ngiyapakuno	DEG	Diff EthnicGp	Turkana - Samburu ; Turkana - Rendille ; Turkana - Borana	0.190691	0.0671488	0.0972757	0.0542938	0.620425	0.148407	396.65	3.9665	1	1	1	0	1	1	0	0	1	0	1	1	0	1	1	0	0	1	1	1	1	1	1	1	1	1	1	0	1	1	0	1	1	1
535	Turkana	NGIDOCA	NGIYAPAKUNO	Tur Ngidoca Ngiyapakuno	DEG	Diff EthnicGp	Turkana - Samburu ; Turkana - Rendille ; Turkana - Borana	0.190691	0.0671488	0.0972757	0.0542938	0.620425	0.148407	396.65	3.9665	0	0	1	0	1	1	0	0	1	0	1	1	0	1	1	0	0	1	1	1	1	1	1	1	1	1	1	0	1	1	0	0	1	1
565	Turkana	NGIDOCA	NGIYAPAKUNO	Tur Ngidoca Ngiyapakuno	DEG	Diff EthnicGp	Turkana - Samburu ; Turkana - Rendille ; Turkana - Borana	0.190691	0.0671488	0.0972757	0.0542938	0.620425	0.148407	396.65	3.9665	1	1	1	1	1	1	0	0	1	0	0	1	0	1	1	0	0	1	1	1	1	1	1	1	1	1	0	0	0	1	0	1	1	1
602	Turkana	NGIDOCA	NGIYAPAKUNO	Tur Ngidoca Ngiyapakuno	DEG	Diff EthnicGp	Turkana - Samburu ; Turkana - Rendille ; Turkana - Borana	0.190691	0.0671488	0.0972757	0.0542938	0.620425	0.148407	396.65	3.9665	1	1	1	0	1	1	0	0	1	0	1	1	0	1	1	1	1	1	1	1	1	1	1	1	0	1	1	0	0	1	0	1	1	1
606	Turkana	NGIDOCA	NGIYAPAKUNO	Tur Ngidoca Ngiyapakuno	DEG	Diff EthnicGp	Turkana - Samburu ; Turkana - Rendille ; Turkana - Borana	0.190691	0.0671488	0.0972757	0.0542938	0.620425	0.148407	396.65	3.9665	1	1	1	0	1	1	0	0	1	0	1	1	0	1	1	0	0	1	0	1	1	1	1	1	1	1	1	0	1	1	0	1	1	1
677	Turkana	NGIDOCA	NGIYAPAKUNO	Tur Ngidoca Ngiyapakuno	DEG	Diff EthnicGp	Turkana - Samburu ; Turkana - Rendille ; Turkana - Borana	0.190691	0.0671488	0.0972757	0.0542938	0.620425	0.148407	396.65	3.9665	1	1	1	0	1	1	0	0	1	0	1	1	0	1	1	1	1	1	1	1	1	1	1	1	1	1	0	0	1	1	0	1	1	1
687	Turkana	NGIDOCA	NGIYAPAKUNO	Tur Ngidoca Ngiyapakuno	DEG	Diff EthnicGp	Turkana - Samburu ; Turkana - Rendille ; Turkana - Borana	0.190691	0.0671488	0.0972757	0.0542938	0.620425	0.148407	396.65	3.9665	1	1	1	0	0	1	0	0	1	0	1	1	0	1	1	0	0	1	0	1	1	1	1	1	1	1	1	0	1	1	0	0	1	1
348	Turkana	NGIPONGAA	KWATELA	Tur Ngipongaa Kwatela	DEG	Diff EthnicGp	Turkana - Samburu ; Turkana - Rendille ; Turkana - Borana	0.190691	0.0671488	0.0972757	0.0542938	0.620425	0.148407	396.65	3.9665	1	1	1	1	1	1	0	0	1	0	0	1	0	1	1	1	1	1	1	1	1	1	1	1	1	1	1	0	1	1	0	1	1	1
356	Turkana	NGIPONGAA	KWATELA	Tur Ngipongaa Kwatela	DEG	Diff EthnicGp	Turkana - Samburu ; Turkana - Rendille ; Turkana - Borana	0.190691	0.0671488	0.0972757	0.0542938	0.620425	0.148407	396.65	3.9665	1	1	1	1	1	1	0	0	1	0	0	1	0	1	1	0	1	1	1	1	1	1	1	1	1	1	0	0	1	1	1	1	1	1
390	Turkana	NGIPONGAA	KWATELA	Tur Ngipongaa Kwatela	DEG	Diff EthnicGp	Turkana - Samburu ; Turkana - Rendille ; Turkana - Borana	0.190691	0.0671488	0.0972757	0.0542938	0.620425	0.148407	396.65	3.9665	1	1	1	1	1	1	1	0	1	0	1	1	0	1	1	1	0	1	1	1	0	1	1	1	0	1	1	1	1	1	1	0	1	1
419	Turkana	NGIPONGAA	KWATELA	Tur Ngipongaa Kwatela	DEG	Diff EthnicGp	Turkana - Samburu ; Turkana - Rendille ; Turkana - Borana	0.190691	0.0671488	0.0972757	0.0542938	0.620425	0.148407	396.65	3.9665	1	1	1	0	1	1	0	0	1	0	1	1	0	1	1	0	1	1	1	1	1	1	1	1	1	1	1	0	1	1	0	1	1	1
431	Turkana	NGIPONGAA	KWATELA	Tur Ngipongaa Kwatela	DEG	Diff EthnicGp	Turkana - Samburu ; Turkana - Rendille ; Turkana - Borana	0.190691	0.0671488	0.0972757	0.0542938	0.620425	0.148407	396.65	3.9665	1	1	1	1	1	1	0	0	1	0	0	1	0	1	1	1	1	1	1	1	1	1	1	1	1	1	0	0	1	1	0	1	1	1
489	Turkana	NGIPONGAA	KWATELA	Tur Ngipongaa Kwatela	DEG	Diff EthnicGp	Turkana - Samburu ; Turkana - Rendille ; Turkana - Borana	0.190691	0.0671488	0.0972757	0.0542938	0.620425	0.148407	396.65	3.9665	1	1	1	1	1	1	0	0	1	0	0	1	0	1	1	1	1	1	1	1	1	1	1	1	1	1	0	0	1	1	0	1	1	0
508	Turkana	NGIPONGAA	KWATELA	Tur Ngipongaa Kwatela	DEG	Diff EthnicGp	Turkana - Samburu ; Turkana - Rendille ; Turkana - Borana	0.190691	0.0671488	0.0972757	0.0542938	0.620425	0.148407	396.65	3.9665	1	1	1	0	1	1	0	0	1	0	1	1	0	1	1	1	1	1	1	1	1	1	1	1	0	1	0	0	0	1	0	0	1	0
511	Turkana	NGIPONGAA	KWATELA	Tur Ngipongaa Kwatela	DEG	Diff EthnicGp	Turkana - Samburu ; Turkana - Rendille ; Turkana - Borana	0.190691	0.0671488	0.0972757	0.0542938	0.620425	0.148407	396.65	3.9665	1	1	1	1	1	1	0	1	1	0	0	1	0	1	1	0	1	1	1	1	1	1	1	1	1	1	1	0	1	1	0	1	1	1
513	Turkana	NGIPONGAA	KWATELA	Tur Ngipongaa Kwatela	DEG	Diff EthnicGp	Turkana - Samburu ; Turkana - Rendille ; Turkana - Borana	0.190691	0.0671488	0.0972757	0.0542938	0.620425	0.148407	396.65	3.9665	1	1	1	1	1	0	0	0	1	0	0	1	0	1	1	0	1	1	1	1	1	1	1	1	1	1	0	0	0	1	1	1	1	1
519	Turkana	NGIPONGAA	KWATELA	Tur Ngipongaa Kwatela	DEG	Diff EthnicGp	Turkana - Samburu ; Turkana - Rendille ; Turkana - Borana	0.190691	0.0671488	0.0972757	0.0542938	0.620425	0.148407	396.65	3.9665	1	1	1	1	1	1	0	0	1	0	0	1	0	1	1	0	0	1	1	1	1	1	1	1	1	1	1	1	1	1	0	0	1	1
527	Turkana	NGIPONGAA	KWATELA	Tur Ngipongaa Kwatela	DEG	Diff EthnicGp	Turkana - Samburu ; Turkana - Rendille ; Turkana - Borana	0.190691	0.0671488	0.0972757	0.0542938	0.620425	0.148407	396.65	3.9665	1	1	1	1	1	1	0	0	1	0	0	1	0	1	1	1	0	1	1	1	1	1	1	1	1	1	1	1	1	1	0	0	1	1
630	Turkana	NGIPONGAA	KWATELA	Tur Ngipongaa Kwatela	DEG	Diff EthnicGp	Turkana - Samburu ; Turkana - Rendille ; Turkana - Borana	0.190691	0.0671488	0.0972757	0.0542938	0.620425	0.148407	396.65	3.9665	1	1	1	1	1	1	0	0	1	0	0	1	0	1	1	0	1	1	1	1	1	1	1	1	1	1	0	1	0	1	1	1	1	1
352	Turkana	NGIPONGAA	NGIBOCHOROS	Tur Ngipongaa Ngibocoros	DEG	Diff EthnicGp	Turkana - Samburu ; Turkana - Rendille ; Turkana - Borana	0.190691	0.0671488	0.0972757	0.0542938	0.620425	0.148407	396.65	3.9665	0	1	1	1	0	1	0	0	1	0	0	1	1	1	1	0	0	1	0	1	1	1	1	1	1	1	1	0	0	1	0	1	1	1
357	Turkana	NGIPONGAA	NGIBOCHOROS	Tur Ngipongaa Ngibocoros	DEG	Diff EthnicGp	Turkana - Samburu ; Turkana - Rendille ; Turkana - Borana	0.190691	0.0671488	0.0972757	0.0542938	0.620425	0.148407	396.65	3.9665	0	1	1	1	1	1	0	0	1	0	1	1	0	1	1	0	0	1	0	1	1	1	1	1	1	1	1	0	0	0	0	0	1	0
421	Turkana	NGIPONGAA	NGIBOCHOROS	Tur Ngipongaa Ngibocoros	DEG	Diff EthnicGp	Turkana - Samburu ; Turkana - Rendille ; Turkana - Borana	0.190691	0.0671488	0.0972757	0.0542938	0.620425	0.148407	396.65	3.9665	0	1	1	1	1	1	0	0	1	0	1	1	0	1	1	0	0	1	0	1	1	1	1	1	1	1	1	0	0	1	0	0	1	0
453	Turkana	NGIPONGAA	NGIBOCHOROS	Tur Ngipongaa Ngibocoros	DEG	Diff EthnicGp	Turkana - Samburu ; Turkana - Rendille ; Turkana - Borana	0.190691	0.0671488	0.0972757	0.0542938	0.620425	0.148407	396.65	3.9665	0	1	1	1	1	1	0	0	1	0	1	1	0	1	1	0	0	1	1	1	1	1	1	1	1	1	1	0	0	1	0	0	1	1
463	Turkana	NGIPONGAA	NGIBOCHOROS	Tur Ngipongaa Ngibocoros	DEG	Diff EthnicGp	Turkana - Samburu ; Turkana - Rendille ; Turkana - Borana	0.190691	0.0671488	0.0972757	0.0542938	0.620425	0.148407	396.65	3.9665	0	1	1	1	1	1	1	0	1	0	1	1	1	1	1	1	0	1	0	1	1	1	1	1	1	1	1	0	1	1	0	1	1	0
477	Turkana	NGIPONGAA	NGIBOCHOROS	Tur Ngipongaa Ngibocoros	DEG	Diff EthnicGp	Turkana - Samburu ; Turkana - Rendille ; Turkana - Borana	0.190691	0.0671488	0.0972757	0.0542938	0.620425	0.148407	396.65	3.9665	1	1	1	0	1	0	0	0	1	0	1	1	0	1	1	1	1	1	1	1	1	1	1	1	1	1	0	0	1	1	1	1	1	0
512	Turkana	NGIPONGAA	NGIBOCHOROS	Tur Ngipongaa Ngibocoros	DEG	Diff EthnicGp	Turkana - Samburu ; Turkana - Rendille ; Turkana - Borana	0.190691	0.0671488	0.0972757	0.0542938	0.620425	0.148407	396.65	3.9665	0	1	1	0	1	1	0	0	1	0	1	1	1	1	1	0	0	1	1	1	1	1	1	1	1	1	0	0	0	1	0	1	1	1
526	Turkana	NGIPONGAA	NGIBOCHOROS	Tur Ngipongaa Ngibocoros	DEG	Diff EthnicGp	Turkana - Samburu ; Turkana - Rendille ; Turkana - Borana	0.190691	0.0671488	0.0972757	0.0542938	0.620425	0.148407	396.65	3.9665	1	1	1	1	1	1	0	0	1	0	1	1	0	1	1	0	0	1	1	1	1	1	1	1	1	1	1	0	1	1	0	0	1	1
530	Turkana	NGIPONGAA	NGIBOCHOROS	Tur Ngipongaa Ngibocoros	DEG	Diff EthnicGp	Turkana - Samburu ; Turkana - Rendille ; Turkana - Borana	0.190691	0.0671488	0.0972757	0.0542938	0.620425	0.148407	396.65	3.9665	1	1	1	1	1	1	0	0	1	0	1	1	0	1	1	1	0	1	0	1	1	1	1	1	1	1	1	0	1	0	0	0	1	1
536	Turkana	NGIPONGAA	NGIBOCHOROS	Tur Ngipongaa Ngibocoros	DEG	Diff EthnicGp	Turkana - Samburu ; Turkana - Rendille ; Turkana - Borana	0.190691	0.0671488	0.0972757	0.0542938	0.620425	0.148407	396.65	3.9665	0	1	1	1	1	1	0	0	1	0	0	1	0	1	1	0	0	1	0	1	1	1	1	1	1	1	1	0	0	1	0	0	1	1
604	Turkana	NGIPONGAA	NGIBOCHOROS	Tur Ngipongaa Ngibocoros	DEG	Diff EthnicGp	Turkana - Samburu ; Turkana - Rendille ; Turkana - Borana	0.190691	0.0671488	0.0972757	0.0542938	0.620425	0.148407	396.65	3.9665	1	1	1	1	1	1	0	0	1	0	1	1	0	1	1	0	0	1	1	1	1	1	1	1	1	1	1	0	0	1	0	1	1	0
608	Turkana	NGIPONGAA	NGIBOCHOROS	Tur Ngipongaa Ngibocoros	DEG	Diff EthnicGp	Turkana - Samburu ; Turkana - Rendille ; Turkana - Borana	0.190691	0.0671488	0.0972757	0.0542938	0.620425	0.148407	396.65	3.9665	1	1	1	1	1	1	0	0	1	0	1	1	0	1	1	0	0	1	0	1	1	1	1	1	1	1	1	0	1	1	1	0	1	1
631	Turkana	NGIPONGAA	NGIBOCHOROS	Tur Ngipongaa Ngibocoros	DEG	Diff EthnicGp	Turkana - Samburu ; Turkana - Rendille ; Turkana - Borana	0.190691	0.0671488	0.0972757	0.0542938	0.620425	0.148407	396.65	3.9665	0	1	1	1	1	1	0	0	1	0	0	1	1	1	1	0	0	1	0	1	1	1	1	1	1	1	1	0	0	1	0	1	1	0
678	Turkana	NGIPONGAA	NGIBOCHOROS	Tur Ngipongaa Ngibocoros	DEG	Diff EthnicGp	Turkana - Samburu ; Turkana - Rendille ; Turkana - Borana	0.190691	0.0671488	0.0972757	0.0542938	0.620425	0.148407	396.65	3.9665	1	1	1	0	1	1	0	0	1	0	0	1	0	1	1	0	0	1	1	1	1	1	1	1	1	1	1	0	1	1	1	0	1	1
374	Turkana	NGIPONGAA	NGIYAPAKUNO	Tur Ngipongaa Ngiyapakuno	DEG	Diff EthnicGp	Turkana - Samburu ; Turkana - Rendille ; Turkana - Borana	0.190691	0.0671488	0.0972757	0.0542938	0.620425	0.148407	396.65	3.9665	1	1	1	0	0	1	0	0	1	0	1	1	0	1	1	1	1	1	1	1	1	1	1	1	1	1	0	0	0	1	0	1	1	1
396	Turkana	NGIPONGAA	NGIYAPAKUNO	Tur Ngipongaa Ngiyapakuno	DEG	Diff EthnicGp	Turkana - Samburu ; Turkana - Rendille ; Turkana - Borana	0.190691	0.0671488	0.0972757	0.0542938	0.620425	0.148407	396.65	3.9665	0	0	0	0	1	1	0	0	1	0	0	1	0	1	1	0	0	1	1	1	1	1	1	1	1	1	1	0	1	1	0	0	1	1
442	Turkana	NGIPONGAA	NGIYAPAKUNO	Tur Ngipongaa Ngiyapakuno	DEG	Diff EthnicGp	Turkana - Samburu ; Turkana - Rendille ; Turkana - Borana	0.190691	0.0671488	0.0972757	0.0542938	0.620425	0.148407	396.65	3.9665	0	1	1	0	0	1	0	0	1	0	1	1	0	1	1	1	0	1	0	1	1	1	1	1	0	1	1	0	0	1	0	0	1	0
457	Turkana	NGIPONGAA	NGIYAPAKUNO	Tur Ngipongaa Ngiyapakuno	DEG	Diff EthnicGp	Turkana - Samburu ; Turkana - Rendille ; Turkana - Borana	0.190691	0.0671488	0.0972757	0.0542938	0.620425	0.148407	396.65	3.9665	1	1	1	0	1	1	0	0	1	0	1	1	0	1	1	0	0	1	1	1	1	1	1	1	1	1	1	0	0	1	0	0	1	0
480	Turkana	NGIPONGAA	NGIYAPAKUNO	Tur Ngipongaa Ngiyapakuno	DEG	Diff EthnicGp	Turkana - Samburu ; Turkana - Rendille ; Turkana - Borana	0.190691	0.0671488	0.0972757	0.0542938	0.620425	0.148407	396.65	3.9665	1	1	1	1	1	1	0	1	1	0	1	1	1	1	1	0	0	1	1	1	1	1	1	1	1	1	0	1	0	1	1	1	1	0
488	Turkana	NGIPONGAA	NGIYAPAKUNO	Tur Ngipongaa Ngiyapakuno	DEG	Diff EthnicGp	Turkana - Samburu ; Turkana - Rendille ; Turkana - Borana	0.190691	0.0671488	0.0972757	0.0542938	0.620425	0.148407	396.65	3.9665	0	1	1	0	1	1	0	0	1	0	1	1	0	1	1	0	1	1	1	1	1	1	1	1	1	1	0	0	0	1	0	1	1	0
518	Turkana	NGIPONGAA	NGIYAPAKUNO	Tur Ngipongaa Ngiyapakuno	DEG	Diff EthnicGp	Turkana - Samburu ; Turkana - Rendille ; Turkana - Borana	0.190691	0.0671488	0.0972757	0.0542938	0.620425	0.148407	396.65	3.9665	1	1	1	0	1	1	0	0	1	0	1	1	1	1	1	0	0	1	0	1	1	1	1	1	1	1	0	0	1	1	1	1	1	1
524	Turkana	NGIPONGAA	NGIYAPAKUNO	Tur Ngipongaa Ngiyapakuno	DEG	Diff EthnicGp	Turkana - Samburu ; Turkana - Rendille ; Turkana - Borana	0.190691	0.0671488	0.0972757	0.0542938	0.620425	0.148407	396.65	3.9665	1	1	1	1	1	1	0	0	1	0	1	1	0	1	1	0	0	1	1	1	1	1	1	1	1	1	1	0	1	1	1	0	1	1
525	Turkana	NGIPONGAA	NGIYAPAKUNO	Tur Ngipongaa Ngiyapakuno	DEG	Diff EthnicGp	Turkana - Samburu ; Turkana - Rendille ; Turkana - Borana	0.190691	0.0671488	0.0972757	0.0542938	0.620425	0.148407	396.65	3.9665	1	1	1	0	0	1	0	0	1	0	1	1	0	1	1	0	0	1	0	1	1	1	1	1	1	1	1	0	0	1	0	1	1	1
593	Turkana	NGIPONGAA	NGIYAPAKUNO	Tur Ngipongaa Ngiyapakuno	DEG	Diff EthnicGp	Turkana - Samburu ; Turkana - Rendille ; Turkana - Borana	0.190691	0.0671488	0.0972757	0.0542938	0.620425	0.148407	396.65	3.9665	0	1	1	0	1	1	0	1	1	0	1	1	0	1	1	0	1	1	1	1	1	1	1	1	1	1	0	0	1	1	1	1	1	0
600	Turkana	NGIPONGAA	NGIYAPAKUNO	Tur Ngipongaa Ngiyapakuno	DEG	Diff EthnicGp	Turkana - Samburu ; Turkana - Rendille ; Turkana - Borana	0.190691	0.0671488	0.0972757	0.0542938	0.620425	0.148407	396.65	3.9665	1	1	1	0	1	1	0	0	1	0	1	1	1	1	1	0	0	1	0	1	1	1	1	1	1	1	1	0	0	1	0	1	1	1
615	Turkana	NGIPONGAA	NGIYAPAKUNO	Tur Ngipongaa Ngiyapakuno	DEG	Diff EthnicGp	Turkana - Samburu ; Turkana - Rendille ; Turkana - Borana	0.190691	0.0671488	0.0972757	0.0542938	0.620425	0.148407	396.65	3.9665	1	1	0	1	1	1	0	0	1	0	1	1	0	1	1	1	0	1	0	1	1	1	1	1	1	1	1	0	1	1	0	1	1	1
626	Turkana	NGIPONGAA	NGIYAPAKUNO	Tur Ngipongaa Ngiyapakuno	DEG	Diff EthnicGp	Turkana - Samburu ; Turkana - Rendille ; Turkana - Borana	0.190691	0.0671488	0.0972757	0.0542938	0.620425	0.148407	396.65	3.9665	1	1	1	1	1	1	0	0	1	0	1	1	0	1	1	1	0	1	0	1	1	1	1	1	1	1	0	0	0	1	0	0	1	1
406	Turkana	NGISIGER	KWATELA	Tur Ngisiger Kwatela	DEG	Diff EthnicGp	Turkana - Samburu ; Turkana - Rendille ; Turkana - Borana	0.190691	0.0671488	0.0972757	0.0542938	0.620425	0.148407	396.65	3.9665	1	1	1	0	1	1	0	0	1	0	0	1	0	1	1	0	0	1	1	1	1	1	1	1	1	1	1	0	1	1	1	1	1	0
448	Turkana	NGISIGER	KWATELA	Tur Ngisiger Kwatela	DEG	Diff EthnicGp	Turkana - Samburu ; Turkana - Rendille ; Turkana - Borana	0.190691	0.0671488	0.0972757	0.0542938	0.620425	0.148407	396.65	3.9665	1	1	1	1	1	1	0	0	1	0	0	1	0	1	1	1	0	1	1	1	1	1	1	1	1	1	0	0	1	1	0	1	1	1
472	Turkana	NGISIGER	KWATELA	Tur Ngisiger Kwatela	DEG	Diff EthnicGp	Turkana - Samburu ; Turkana - Rendille ; Turkana - Borana	0.190691	0.0671488	0.0972757	0.0542938	0.620425	0.148407	396.65	3.9665	1	1	1	0	1	1	0	0	1	0	1	1	0	1	1	0	0	1	1	1	1	1	1	1	1	1	1	0	1	1	1	1	1	1
476	Turkana	NGISIGER	KWATELA	Tur Ngisiger Kwatela	DEG	Diff EthnicGp	Turkana - Samburu ; Turkana - Rendille ; Turkana - Borana	0.190691	0.0671488	0.0972757	0.0542938	0.620425	0.148407	396.65	3.9665	1	1	1	1	1	1	0	0	1	0	1	1	0	1	1	0	1	1	1	1	1	1	1	1	1	1	1	0	0	1	0	1	1	1
479	Turkana	NGISIGER	KWATELA	Tur Ngisiger Kwatela	DEG	Diff EthnicGp	Turkana - Samburu ; Turkana - Rendille ; Turkana - Borana	0.190691	0.0671488	0.0972757	0.0542938	0.620425	0.148407	396.65	3.9665	1	1	1	0	1	1	0	0	1	0	0	1	0	1	1	1	1	1	1	1	1	1	1	1	1	1	1	1	0	1	0	0	1	0
509	Turkana	NGISIGER	KWATELA	Tur Ngisiger Kwatela	DEG	Diff EthnicGp	Turkana - Samburu ; Turkana - Rendille ; Turkana - Borana	0.190691	0.0671488	0.0972757	0.0542938	0.620425	0.148407	396.65	3.9665	1	1	1	1	1	0	0	0	1	0	1	1	0	1	1	1	0	1	1	1	1	1	1	1	1	1	0	0	1	1	1	1	1	1
510	Turkana	NGISIGER	KWATELA	Tur Ngisiger Kwatela	DEG	Diff EthnicGp	Turkana - Samburu ; Turkana - Rendille ; Turkana - Borana	0.190691	0.0671488	0.0972757	0.0542938	0.620425	0.148407	396.65	3.9665	1	0	1	1	1	1	0	0	1	0	1	1	0	1	1	1	0	1	1	1	1	1	1	1	1	1	1	0	1	1	1	1	1	1
520	Turkana	NGISIGER	KWATELA	Tur Ngisiger Kwatela	DEG	Diff EthnicGp	Turkana - Samburu ; Turkana - Rendille ; Turkana - Borana	0.190691	0.0671488	0.0972757	0.0542938	0.620425	0.148407	396.65	3.9665	1	1	1	1	1	1	0	0	1	0	1	1	0	1	1	0	0	1	1	1	1	1	1	1	1	1	1	0	0	1	0	1	1	1
542	Turkana	NGISIGER	KWATELA	Tur Ngisiger Kwatela	DEG	Diff EthnicGp	Turkana - Samburu ; Turkana - Rendille ; Turkana - Borana	0.190691	0.0671488	0.0972757	0.0542938	0.620425	0.148407	396.65	3.9665	1	1	1	1	1	1	0	0	1	0	1	1	0	1	1	0	1	1	1	1	1	1	1	1	1	1	1	0	1	1	0	1	1	1
603	Turkana	NGISIGER	KWATELA	Tur Ngisiger Kwatela	DEG	Diff EthnicGp	Turkana - Samburu ; Turkana - Rendille ; Turkana - Borana	0.190691	0.0671488	0.0972757	0.0542938	0.620425	0.148407	396.65	3.9665	1	1	1	0	1	1	0	0	1	0	1	1	0	1	1	0	0	1	1	1	1	1	1	1	1	1	1	0	1	1	1	1	1	1
605	Turkana	NGISIGER	KWATELA	Tur Ngisiger Kwatela	DEG	Diff EthnicGp	Turkana - Samburu ; Turkana - Rendille ; Turkana - Borana	0.190691	0.0671488	0.0972757	0.0542938	0.620425	0.148407	396.65	3.9665	1	1	1	1	1	1	0	0	1	0	1	1	0	1	1	1	0	1	1	1	1	1	1	1	1	1	1	1	0	1	1	1	1	1
609	Turkana	NGISIGER	KWATELA	Tur Ngisiger Kwatela	DEG	Diff EthnicGp	Turkana - Samburu ; Turkana - Rendille ; Turkana - Borana	0.190691	0.0671488	0.0972757	0.0542938	0.620425	0.148407	396.65	3.9665	1	1	1	1	1	1	0	0	1	0	0	1	0	1	1	0	1	1	1	1	1	1	1	1	1	1	1	0	1	1	0	1	1	1
347	Turkana	NGISIGER	NGIBOCHOROS	Tur Ngisiger Ngibocoros	DEG	Diff EthnicGp	Turkana - Samburu ; Turkana - Rendille ; Turkana - Borana	0.190691	0.0671488	0.0972757	0.0542938	0.620425	0.148407	396.65	3.9665	0	1	1	1	1	1	1	0	1	0	0	1	0	1	1	0	0	1	0	1	1	1	1	1	1	1	1	0	0	1	0	0	1	0
389	Turkana	NGISIGER	NGIBOCHOROS	Tur Ngisiger Ngibocoros	DEG	Diff EthnicGp	Turkana - Samburu ; Turkana - Rendille ; Turkana - Borana	0.190691	0.0671488	0.0972757	0.0542938	0.620425	0.148407	396.65	3.9665	0	1	1	1	1	1	0	0	1	0	0	1	0	1	1	0	0	1	0	1	1	1	1	1	1	1	1	0	0	1	0	0	1	0
454	Turkana	NGISIGER	NGIBOCHOROS	Tur Ngisiger Ngibocoros	DEG	Diff EthnicGp	Turkana - Samburu ; Turkana - Rendille ; Turkana - Borana	0.190691	0.0671488	0.0972757	0.0542938	0.620425	0.148407	396.65	3.9665	1	1	1	1	1	1	0	0	1	0	1	1	1	1	1	0	1	0	1	1	1	1	1	1	1	1	0	0	1	1	1	1	1	1
461	Turkana	NGISIGER	NGIBOCHOROS	Tur Ngisiger Ngibocoros	DEG	Diff EthnicGp	Turkana - Samburu ; Turkana - Rendille ; Turkana - Borana	0.190691	0.0671488	0.0972757	0.0542938	0.620425	0.148407	396.65	3.9665	0	1	1	1	1	1	0	0	1	0	1	1	1	1	1	0	0	1	0	1	1	1	1	1	1	1	1	0	1	1	0	0	1	1
523	Turkana	NGISIGER	NGIBOCHOROS	Tur Ngisiger Ngibocoros	DEG	Diff EthnicGp	Turkana - Samburu ; Turkana - Rendille ; Turkana - Borana	0.190691	0.0671488	0.0972757	0.0542938	0.620425	0.148407	396.65	3.9665	1	1	1	0	1	1	0	0	1	0	0	1	1	1	1	0	1	1	1	1	1	1	1	1	1	1	0	0	1	1	1	0	1	1
531	Turkana	NGISIGER	NGIBOCHOROS	Tur Ngisiger Ngibocoros	DEG	Diff EthnicGp	Turkana - Samburu ; Turkana - Rendille ; Turkana - Borana	0.190691	0.0671488	0.0972757	0.0542938	0.620425	0.148407	396.65	3.9665	0	1	1	1	1	1	0	0	1	0	1	1	1	1	1	1	0	1	0	1	1	1	1	1	1	1	1	0	1	1	1	1	1	0
532	Turkana	NGISIGER	NGIBOCHOROS	Tur Ngisiger Ngibocoros	DEG	Diff EthnicGp	Turkana - Samburu ; Turkana - Rendille ; Turkana - Borana	0.190691	0.0671488	0.0972757	0.0542938	0.620425	0.148407	396.65	3.9665	0	1	1	0	1	1	0	0	1	0	0	1	1	1	1	0	0	1	0	1	1	1	1	1	1	1	1	0	1	1	0	1	1	1
611	Turkana	NGISIGER	NGIBOCHOROS	Tur Ngisiger Ngibocoros	DEG	Diff EthnicGp	Turkana - Samburu ; Turkana - Rendille ; Turkana - Borana	0.190691	0.0671488	0.0972757	0.0542938	0.620425	0.148407	396.65	3.9665	0	1	1	1	1	1	0	0	1	0	0	1	0	1	1	0	0	1	1	1	1	1	1	1	1	1	1	0	0	1	0	1	1	1
614	Turkana	NGISIGER	NGIBOCHOROS	Tur Ngisiger Ngibocoros	DEG	Diff EthnicGp	Turkana - Samburu ; Turkana - Rendille ; Turkana - Borana	0.190691	0.0671488	0.0972757	0.0542938	0.620425	0.148407	396.65	3.9665	1	1	1	1	1	1	0	0	1	0	0	1	0	1	1	1	0	1	1	1	1	1	1	1	1	1	1	0	1	0	1	0	1	0
616	Turkana	NGISIGER	NGIBOCHOROS	Tur Ngisiger Ngibocoros	DEG	Diff EthnicGp	Turkana - Samburu ; Turkana - Rendille ; Turkana - Borana	0.190691	0.0671488	0.0972757	0.0542938	0.620425	0.148407	396.65	3.9665	0	1	1	1	1	1	0	0	1	0	1	1	1	1	1	0	0	1	1	1	1	1	1	1	1	1	1	0	0	1	0	1	1	0
625	Turkana	NGISIGER	NGIBOCHOROS	Tur Ngisiger Ngibocoros	DEG	Diff EthnicGp	Turkana - Samburu ; Turkana - Rendille ; Turkana - Borana	0.190691	0.0671488	0.0972757	0.0542938	0.620425	0.148407	396.65	3.9665	1	1	1	1	1	1	0	0	1	0	1	1	0	1	1	0	0	1	1	1	1	1	1	1	1	1	1	0	0	1	0	0	1	1
361	Turkana	NGISIGER	NGIYAPAKUNO	Tur Ngisiger Ngiyapakuno	DEG	Diff EthnicGp	Turkana - Samburu ; Turkana - Rendille ; Turkana - Borana	0.190691	0.0671488	0.0972757	0.0542938	0.620425	0.148407	396.65	3.9665	1	1	1	1	0	1	0	0	1	0	0	1	0	1	1	0	0	1	1	1	1	1	1	1	1	1	1	0	0	1	1	1	1	1
362	Turkana	NGISIGER	NGIYAPAKUNO	Tur Ngisiger Ngiyapakuno	DEG	Diff EthnicGp	Turkana - Samburu ; Turkana - Rendille ; Turkana - Borana	0.190691	0.0671488	0.0972757	0.0542938	0.620425	0.148407	396.65	3.9665	1	1	1	0	1	1	0	0	1	0	1	1	1	1	1	0	0	1	0	1	1	1	1	1	0	1	1	1	1	1	0	1	1	1
391	Turkana	NGISIGER	NGIYAPAKUNO	Tur Ngisiger Ngiyapakuno	DEG	Diff EthnicGp	Turkana - Samburu ; Turkana - Rendille ; Turkana - Borana	0.190691	0.0671488	0.0972757	0.0542938	0.620425	0.148407	396.65	3.9665	1	1	1	1	1	1	0	0	1	0	0	1	0	1	1	0	0	1	1	1	1	1	1	1	1	1	1	1	1	1	0	1	1	1
395	Turkana	NGISIGER	NGIYAPAKUNO	Tur Ngisiger Ngiyapakuno	DEG	Diff EthnicGp	Turkana - Samburu ; Turkana - Rendille ; Turkana - Borana	0.190691	0.0671488	0.0972757	0.0542938	0.620425	0.148407	396.65	3.9665	1	1	1	0	0	1	0	0	1	0	1	1	0	1	1	1	0	1	0	1	1	1	1	1	0	1	1	0	0	1	0	0	1	0
407	Turkana	NGISIGER	NGIYAPAKUNO	Tur Ngisiger Ngiyapakuno	DEG	Diff EthnicGp	Turkana - Samburu ; Turkana - Rendille ; Turkana - Borana	0.190691	0.0671488	0.0972757	0.0542938	0.620425	0.148407	396.65	3.9665	1	1	1	1	1	1	0	1	1	0	0	1	1	1	1	1	1	1	1	1	1	1	1	1	1	1	1	0	1	1	0	1	1	1
438	Turkana	NGISIGER	NGIYAPAKUNO	Tur Ngisiger Ngiyapakuno	DEG	Diff EthnicGp	Turkana - Samburu ; Turkana - Rendille ; Turkana - Borana	0.190691	0.0671488	0.0972757	0.0542938	0.620425	0.148407	396.65	3.9665	1	1	1	1	1	1	0	0	1	0	0	1	0	1	1	1	0	1	1	1	1	1	1	1	1	1	1	0	1	1	0	1	1	1
498	Turkana	NGISIGER	NGIYAPAKUNO	Tur Ngisiger Ngiyapakuno	DEG	Diff EthnicGp	Turkana - Samburu ; Turkana - Rendille ; Turkana - Borana	0.190691	0.0671488	0.0972757	0.0542938	0.620425	0.148407	396.65	3.9665	1	1	1	1	1	1	0	0	1	0	1	1	0	1	1	0	1	1	1	1	1	1	1	1	1	1	0	0	0	1	1	1	1	0
516	Turkana	NGISIGER	NGIYAPAKUNO	Tur Ngisiger Ngiyapakuno	DEG	Diff EthnicGp	Turkana - Samburu ; Turkana - Rendille ; Turkana - Borana	0.190691	0.0671488	0.0972757	0.0542938	0.620425	0.148407	396.65	3.9665	1	1	1	0	1	1	0	0	1	0	1	1	0	1	1	0	0	1	1	1	1	1	1	1	1	1	1	0	0	1	0	1	1	1
528	Turkana	NGISIGER	NGIYAPAKUNO	Tur Ngisiger Ngiyapakuno	DEG	Diff EthnicGp	Turkana - Samburu ; Turkana - Rendille ; Turkana - Borana	0.190691	0.0671488	0.0972757	0.0542938	0.620425	0.148407	396.65	3.9665	1	1	1	0	0	0	0	0	1	0	1	1	0	1	1	0	0	1	1	1	1	1	1	1	0	1	0	0	0	1	0	0	1	1
533	Turkana	NGISIGER	NGIYAPAKUNO	Tur Ngisiger Ngiyapakuno	DEG	Diff EthnicGp	Turkana - Samburu ; Turkana - Rendille ; Turkana - Borana	0.190691	0.0671488	0.0972757	0.0542938	0.620425	0.148407	396.65	3.9665	0	1	1	0	0	1	0	0	1	0	1	1	0	1	1	0	0	1	0	1	1	1	1	1	0	1	0	0	0	1	0	0	1	1
607	Turkana	NGISIGER	NGIYAPAKUNO	Tur Ngisiger Ngiyapakuno	DEG	Diff EthnicGp	Turkana - Samburu ; Turkana - Rendille ; Turkana - Borana	0.190691	0.0671488	0.0972757	0.0542938	0.620425	0.148407	396.65	3.9665	1	1	1	0	1	1	0	0	1	0	1	1	0	1	1	0	0	1	0	1	1	1	1	1	1	1	1	0	0	1	0	1	1	1
464	Turkana	NGIDOCA	KWATELA	Tur Ngidoca Kwatela	DM_DT	Diff Clan	Kwatela Ngidoca - non Kwatela, non Ngidoca	0.0393636	0.0215271	0.046489	0.0228955	0.0541133	0.0621021	133.24	1.3324	1	1	1	1	1	1	0	1	0	0	1	1	0	1	1	0	1	1	1	1	1	1	1	1	1	1	0	0	0	1	0	1	1	1
514	Turkana	NGIDOCA	KWATELA	Tur Ngidoca Kwatela	DM_DT	Diff Clan	Kwatela Ngidoca - non Kwatela, non Ngidoca	0.0393636	0.0215271	0.046489	0.0228955	0.0541133	0.0621021	133.24	1.3324	1	1	1	1	1	1	0	0	1	0	0	1	0	1	1	1	1	1	1	1	1	1	1	1	1	1	0	0	1	1	0	1	1	1
539	Turkana	NGIDOCA	KWATELA	Tur Ngidoca Kwatela	DM_DT	Diff Clan	Kwatela Ngidoca - non Kwatela, non Ngidoca	0.0393636	0.0215271	0.046489	0.0228955	0.0541133	0.0621021	133.24	1.3324	1	0	1	1	1	1	0	0	1	0	0	1	0	1	1	0	1	1	1	1	1	1	1	1	1	1	1	0	1	1	0	1	1	1
613	Turkana	NGIDOCA	KWATELA	Tur Ngidoca Kwatela	DM_DT	Diff Clan	Kwatela Ngidoca - non Kwatela, non Ngidoca	0.0393636	0.0215271	0.046489	0.0228955	0.0541133	0.0621021	133.24	1.3324	1	1	1	1	1	1	0	0	1	0	0	1	0	1	1	1	1	1	1	1	1	1	1	1	1	1	1	0	1	1	0	1	1	1
637	Turkana	NGIDOCA	KWATELA	Tur Ngidoca Kwatela	DM_DT	Diff Clan	Kwatela Ngidoca - non Kwatela, non Ngidoca	0.0393636	0.0215271	0.046489	0.0228955	0.0541133	0.0621021	133.24	1.3324	1	1	1	1	1	1	0	0	1	0	0	1	1	1	1	1	1	1	1	1	1	1	1	1	1	1	0	0	1	1	0	1	1	1
640	Turkana	NGIDOCA	KWATELA	Tur Ngidoca Kwatela	DM_DT	Diff Clan	Kwatela Ngidoca - non Kwatela, non Ngidoca	0.0393636	0.0215271	0.046489	0.0228955	0.0541133	0.0621021	133.24	1.3324	1	1	1	1	1	1	0	0	1	0	0	1	0	1	1	1	1	1	1	1	1	1	1	1	1	1	0	0	1	1	0	1	1	1
662	Turkana	NGIDOCA	KWATELA	Tur Ngidoca Kwatela	DM_DT	Diff Clan	Kwatela Ngidoca - non Kwatela, non Ngidoca	0.0393636	0.0215271	0.046489	0.0228955	0.0541133	0.0621021	133.24	1.3324	1	1	1	1	1	1	0	0	1	0	0	1	1	1	1	0	1	1	1	1	1	1	1	1	1	1	1	0	1	1	1	0	1	1
700	Turkana	NGIDOCA	KWATELA	Tur Ngidoca Kwatela	DM_DT	Diff Clan	Kwatela Ngidoca - non Kwatela, non Ngidoca	0.0393636	0.0215271	0.046489	0.0228955	0.0541133	0.0621021	133.24	1.3324	1	0	1	1	1	1	0	0	1	0	0	1	0	1	1	1	0	1	0	1	1	1	1	1	1	1	1	0	0	1	0	0	1	1
738	Turkana	NGIDOCA	KWATELA	Tur Ngidoca Kwatela	DM_DT	Diff Clan	Kwatela Ngidoca - non Kwatela, non Ngidoca	0.0393636	0.0215271	0.046489	0.0228955	0.0541133	0.0621021	133.24	1.3324	1	1	1	0	1	0	0	0	1	0	1	1	1	1	1	0	0	1	1	1	1	1	1	1	1	1	0	0	1	1	0	1	1	1
739	Turkana	NGIDOCA	KWATELA	Tur Ngidoca Kwatela	DM_DT	Diff Clan	Kwatela Ngidoca - non Kwatela, non Ngidoca	0.0393636	0.0215271	0.046489	0.0228955	0.0541133	0.0621021	133.24	1.3324	1	1	1	1	1	0	0	0	1	0	0	1	0	1	1	0	1	1	1	1	1	1	1	1	1	1	0	0	1	1	1	1	1	1
740	Turkana	NGIDOCA	KWATELA	Tur Ngidoca Kwatela	DM_DT	Diff Clan	Kwatela Ngidoca - non Kwatela, non Ngidoca	0.0393636	0.0215271	0.046489	0.0228955	0.0541133	0.0621021	133.24	1.3324	1	1	1	1	1	1	0	0	1	0	1	1	1	1	1	0	1	1	1	1	1	1	1	1	1	1	1	0	1	1	0	1	1	1
741	Turkana	NGIDOCA	KWATELA	Tur Ngidoca Kwatela	DM_DT	Diff Clan	Kwatela Ngidoca - non Kwatela, non Ngidoca	0.0393636	0.0215271	0.046489	0.0228955	0.0541133	0.0621021	133.24	1.3324	1	1	1	0	1	0	0	0	1	0	0	1	0	1	1	1	0	1	1	1	1	1	1	1	1	1	0	0	0	1	1	1	1	1
748	Turkana	NGIDOCA	KWATELA	Tur Ngidoca Kwatela	DM_DT	Diff Clan	Kwatela Ngidoca - non Kwatela, non Ngidoca	0.0393636	0.0215271	0.046489	0.0228955	0.0541133	0.0621021	133.24	1.3324	1	1	1	1	1	1	0	0	1	0	1	1	1	1	1	0	1	1	1	1	1	1	1	1	1	1	0	0	0	1	1	1	1	1
384	Turkana	NGIDOCA	NGIBOCHOROS	Tur Ngidoca Ngibocoros	DM_DT	Diff Clan	Ngibochoros Ngidoca - non Ngibochoros, non Ngidoca	0.0396134	0.0244283	0.0219794	0.0599757	0.051374	0.0435546	163.64	1.6364	1	1	1	1	1	1	0	0	1	0	1	1	1	1	1	0	0	1	1	1	1	1	1	1	1	1	1	0	1	1	1	1	1	1
441	Turkana	NGIDOCA	NGIBOCHOROS	Tur Ngidoca Ngibocoros	DM_DT	Diff Clan	Ngibochoros Ngidoca - non Ngibochoros, non Ngidoca	0.0396134	0.0244283	0.0219794	0.0599757	0.051374	0.0435546	163.64	1.6364	1	1	0	0	1	1	0	0	1	0	1	1	0	1	1	1	0	0	1	1	1	1	1	1	1	1	0	0	0	1	1	1	1	0
451	Turkana	NGIDOCA	NGIBOCHOROS	Tur Ngidoca Ngibocoros	DM_DT	Diff Clan	Ngibochoros Ngidoca - non Ngibochoros, non Ngidoca	0.0396134	0.0244283	0.0219794	0.0599757	0.051374	0.0435546	163.64	1.6364	1	1	1	0	1	0	0	1	1	0	1	1	1	1	1	0	1	1	1	1	1	1	1	1	1	1	0	0	1	1	1	1	1	1
459	Turkana	NGIDOCA	NGIBOCHOROS	Tur Ngidoca Ngibocoros	DM_DT	Diff Clan	Ngibochoros Ngidoca - non Ngibochoros, non Ngidoca	0.0396134	0.0244283	0.0219794	0.0599757	0.051374	0.0435546	163.64	1.6364	1	1	1	0	1	1	0	0	1	0	0	1	0	1	1	0	1	0	1	1	1	1	1	1	1	1	0	0	1	1	1	1	1	1
500	Turkana	NGIDOCA	NGIBOCHOROS	Tur Ngidoca Ngibocoros	DM_DT	Diff Clan	Ngibochoros Ngidoca - non Ngibochoros, non Ngidoca	0.0396134	0.0244283	0.0219794	0.0599757	0.051374	0.0435546	163.64	1.6364	1	1	1	0	1	1	0	0	1	0	1	1	1	1	1	1	1	1	1	1	1	1	1	1	1	1	0	0	1	1	1	1	1	1
507	Turkana	NGIDOCA	NGIBOCHOROS	Tur Ngidoca Ngibocoros	DM_DT	Diff Clan	Ngibochoros Ngidoca - non Ngibochoros, non Ngidoca	0.0396134	0.0244283	0.0219794	0.0599757	0.051374	0.0435546	163.64	1.6364	1	1	1	0	1	1	0	1	1	0	1	1	1	1	1	0	1	0	1	1	1	1	1	1	1	1	1	0	1	1	1	1	1	1
570	Turkana	NGIDOCA	NGIBOCHOROS	Tur Ngidoca Ngibocoros	DM_DT	Diff Clan	Ngibochoros Ngidoca - non Ngibochoros, non Ngidoca	0.0396134	0.0244283	0.0219794	0.0599757	0.051374	0.0435546	163.64	1.6364	1	1	1	0	1	1	0	0	1	0	1	1	1	1	1	1	1	1	1	1	1	1	1	1	1	1	1	1	1	1	1	1	1	1
577	Turkana	NGIDOCA	NGIBOCHOROS	Tur Ngidoca Ngibocoros	DM_DT	Diff Clan	Ngibochoros Ngidoca - non Ngibochoros, non Ngidoca	0.0396134	0.0244283	0.0219794	0.0599757	0.051374	0.0435546	163.64	1.6364	1	1	1	1	1	1	0	0	1	0	1	1	1	1	1	0	1	1	1	1	1	1	1	1	1	1	0	0	1	1	1	1	1	1
579	Turkana	NGIDOCA	NGIBOCHOROS	Tur Ngidoca Ngibocoros	DM_DT	Diff Clan	Ngibochoros Ngidoca - non Ngibochoros, non Ngidoca	0.0396134	0.0244283	0.0219794	0.0599757	0.051374	0.0435546	163.64	1.6364	1	1	1	1	1	0	0	0	1	0	0	1	0	1	1	0	0	1	0	1	1	1	1	1	1	1	0	0	0	1	1	1	1	0
583	Turkana	NGIDOCA	NGIBOCHOROS	Tur Ngidoca Ngibocoros	DM_DT	Diff Clan	Ngibochoros Ngidoca - non Ngibochoros, non Ngidoca	0.0396134	0.0244283	0.0219794	0.0599757	0.051374	0.0435546	163.64	1.6364	1	0	1	0	1	1	0	0	1	0	1	1	1	1	1	0	0	0	1	1	1	1	1	1	1	1	0	0	1	1	1	1	1	1
689	Turkana	NGIDOCA	NGIBOCHOROS	Tur Ngidoca Ngibocoros	DM_DT	Diff Clan	Ngibochoros Ngidoca - non Ngibochoros, non Ngidoca	0.0396134	0.0244283	0.0219794	0.0599757	0.051374	0.0435546	163.64	1.6364	1	1	1	0	1	1	0	0	1	0	1	1	0	1	1	0	1	1	1	1	1	1	1	1	1	1	0	1	1	1	1	1	1	1
691	Turkana	NGIDOCA	NGIBOCHOROS	Tur Ngidoca Ngibocoros	DM_DT	Diff Clan	Ngibochoros Ngidoca - non Ngibochoros, non Ngidoca	0.0396134	0.0244283	0.0219794	0.0599757	0.051374	0.0435546	163.64	1.6364	1	1	1	0	1	1	0	0	1	0	1	1	1	1	1	1	1	0	1	1	1	1	1	1	1	1	0	0	1	1	1	1	1	1
695	Turkana	NGIDOCA	NGIBOCHOROS	Tur Ngidoca Ngibocoros	DM_DT	Diff Clan	Ngibochoros Ngidoca - non Ngibochoros, non Ngidoca	0.0396134	0.0244283	0.0219794	0.0599757	0.051374	0.0435546	163.64	1.6364	1	1	1	1	1	1	0	0	1	0	1	1	1	1	1	1	1	1	1	1	1	1	1	1	1	1	0	0	1	1	1	1	1	1
734	Turkana	NGIDOCA	NGIBOCHOROS	Tur Ngidoca Ngibocoros	DM_DT	Diff Clan	Ngibochoros Ngidoca - non Ngibochoros, non Ngidoca	0.0396134	0.0244283	0.0219794	0.0599757	0.051374	0.0435546	163.64	1.6364	1	1	1	0	1	1	0	0	1	0	1	1	1	1	1	1	1	1	1	1	1	1	1	1	1	1	0	0	1	1	1	1	1	1
742	Turkana	NGIDOCA	NGIBOCHOROS	Tur Ngidoca Ngibocoros	DM_DT	Diff Clan	Ngibochoros Ngidoca - non Ngibochoros, non Ngidoca	0.0396134	0.0244283	0.0219794	0.0599757	0.051374	0.0435546	163.64	1.6364	1	1	1	0	1	1	0	0	1	0	0	1	0	1	1	0	0	1	1	1	1	1	1	1	1	1	0	0	1	1	1	1	0	0
383	Turkana	NGIDOCA	NGIYAPAKUNO	Tur Ngidoca Ngiyapakuno	DM_DT	Diff Clan	Ngiyapakuno Ngidoca - non Ngiyapakuno, non Ngidoca	0.0325523	0.0122517	0.0212276	0.0321471	0.0330003	0.0553267	102.17	1.0217	1	1	1	1	1	1	0	0	1	0	0	1	1	1	1	0	0	1	1	1	1	1	1	1	1	1	0	0	1	1	1	1	1	1
450	Turkana	NGIDOCA	NGIYAPAKUNO	Tur Ngidoca Ngiyapakuno	DM_DT	Diff Clan	Ngiyapakuno Ngidoca - non Ngiyapakuno, non Ngidoca	0.0325523	0.0122517	0.0212276	0.0321471	0.0330003	0.0553267	102.17	1.0217	1	1	1	0	1	0	0	0	1	0	1	1	0	1	1	0	0	1	1	1	1	1	1	1	1	1	1	0	0	1	0	1	1	0
482	Turkana	NGIDOCA	NGIYAPAKUNO	Tur Ngidoca Ngiyapakuno	DM_DT	Diff Clan	Ngiyapakuno Ngidoca - non Ngiyapakuno, non Ngidoca	0.0325523	0.0122517	0.0212276	0.0321471	0.0330003	0.0553267	102.17	1.0217	1	1	0	0	0	1	0	0	1	0	1	1	0	1	1	0	0	0	1	1	1	1	1	1	1	1	1	0	0	1	0	1	1	1
486	Turkana	NGIDOCA	NGIYAPAKUNO	Tur Ngidoca Ngiyapakuno	DM_DT	Diff Clan	Ngiyapakuno Ngidoca - non Ngiyapakuno, non Ngidoca	0.0325523	0.0122517	0.0212276	0.0321471	0.0330003	0.0553267	102.17	1.0217	1	1	1	0	1	0	0	1	1	1	1	1	0	1	1	1	1	1	1	1	1	1	1	1	1	1	1	1	1	1	1	1	1	0
497	Turkana	NGIDOCA	NGIYAPAKUNO	Tur Ngidoca Ngiyapakuno	DM_DT	Diff Clan	Ngiyapakuno Ngidoca - non Ngiyapakuno, non Ngidoca	0.0325523	0.0122517	0.0212276	0.0321471	0.0330003	0.0553267	102.17	1.0217	1	1	0	0	0	1	1	0	1	0	1	1	0	1	1	1	0	1	1	1	1	1	1	1	1	1	1	0	0	1	0	1	1	1
503	Turkana	NGIDOCA	NGIYAPAKUNO	Tur Ngidoca Ngiyapakuno	DM_DT	Diff Clan	Ngiyapakuno Ngidoca - non Ngiyapakuno, non Ngidoca	0.0325523	0.0122517	0.0212276	0.0321471	0.0330003	0.0553267	102.17	1.0217	1	1	1	0	1	1	0	0	1	0	1	1	1	1	1	1	0	1	1	1	1	1	1	1	1	1	1	0	1	1	1	1	1	1
558	Turkana	NGIDOCA	NGIYAPAKUNO	Tur Ngidoca Ngiyapakuno	DM_DT	Diff Clan	Ngiyapakuno Ngidoca - non Ngiyapakuno, non Ngidoca	0.0325523	0.0122517	0.0212276	0.0321471	0.0330003	0.0553267	102.17	1.0217	0	1	1	0	1	1	0	0	1	0	1	1	0	1	1	1	0	0	1	1	1	1	1	1	1	1	0	0	1	1	1	1	1	1
560	Turkana	NGIDOCA	NGIYAPAKUNO	Tur Ngidoca Ngiyapakuno	DM_DT	Diff Clan	Ngiyapakuno Ngidoca - non Ngiyapakuno, non Ngidoca	0.0325523	0.0122517	0.0212276	0.0321471	0.0330003	0.0553267	102.17	1.0217	1	1	1	0	1	0	0	0	1	1	1	1	0	1	1	0	1	1	1	1	1	1	1	1	1	1	0	0	0	1	1	1	1	1
584	Turkana	NGIDOCA	NGIYAPAKUNO	Tur Ngidoca Ngiyapakuno	DM_DT	Diff Clan	Ngiyapakuno Ngidoca - non Ngiyapakuno, non Ngidoca	0.0325523	0.0122517	0.0212276	0.0321471	0.0330003	0.0553267	102.17	1.0217	1	0	0	0	1	1	0	0	1	0	1	1	0	1	1	1	1	0	1	1	1	1	1	1	1	1	1	0	1	1	1	1	1	1
638	Turkana	NGIDOCA	NGIYAPAKUNO	Tur Ngidoca Ngiyapakuno	DM_DT	Diff Clan	Ngiyapakuno Ngidoca - non Ngiyapakuno, non Ngidoca	0.0325523	0.0122517	0.0212276	0.0321471	0.0330003	0.0553267	102.17	1.0217	1	1	1	1	1	1	0	1	1	0	0	1	1	1	1	1	1	1	1	1	1	1	1	1	1	1	0	0	1	1	0	1	1	1
641	Turkana	NGIDOCA	NGIYAPAKUNO	Tur Ngidoca Ngiyapakuno	DM_DT	Diff Clan	Ngiyapakuno Ngidoca - non Ngiyapakuno, non Ngidoca	0.0325523	0.0122517	0.0212276	0.0321471	0.0330003	0.0553267	102.17	1.0217	1	1	1	1	1	1	0	0	1	0	0	1	0	1	1	1	1	1	1	1	1	1	1	1	1	1	1	0	1	1	1	1	1	1
743	Turkana	NGIDOCA	NGIYAPAKUNO	Tur Ngidoca Ngiyapakuno	DM_DT	Diff Clan	Ngiyapakuno Ngidoca - non Ngiyapakuno, non Ngidoca	0.0325523	0.0122517	0.0212276	0.0321471	0.0330003	0.0553267	102.17	1.0217	1	1	1	1	1	0	0	0	1	0	1	1	0	1	1	0	0	1	1	1	1	1	1	1	1	1	0	0	0	1	0	1	1	1
410	Turkana	NGIPONGAA	KWATELA	Tur Ngipongaa Kwatela	DM_DT	Diff Clan	Kwatela Ngipongaa - non Kwatela, non Ngipongaa	0.0538783	0.0209405	0.0308592	0.0581225	0.0465337	0.0967098	138	1.38	1	1	1	0	0	0	0	0	1	0	0	1	1	1	1	0	0	1	1	1	1	1	1	1	1	1	1	0	0	1	0	1	1	1
430	Turkana	NGIPONGAA	KWATELA	Tur Ngipongaa Kwatela	DM_DT	Diff Clan	Kwatela Ngipongaa - non Kwatela, non Ngipongaa	0.0538783	0.0209405	0.0308592	0.0581225	0.0465337	0.0967098	138	1.38	1	1	1	1	1	0	0	0	1	0	0	1	0	1	1	0	1	1	1	1	1	1	1	1	1	1	0	0	0	1	0	1	1	1
538	Turkana	NGIPONGAA	KWATELA	Tur Ngipongaa Kwatela	DM_DT	Diff Clan	Kwatela Ngipongaa - non Kwatela, non Ngipongaa	0.0538783	0.0209405	0.0308592	0.0581225	0.0465337	0.0967098	138	1.38	1	1	1	1	1	1	0	0	1	0	0	1	0	1	1	0	0	1	1	1	1	1	1	1	1	1	1	0	1	1	1	0	1	1
595	Turkana	NGIPONGAA	KWATELA	Tur Ngipongaa Kwatela	DM_DT	Diff Clan	Kwatela Ngipongaa - non Kwatela, non Ngipongaa	0.0538783	0.0209405	0.0308592	0.0581225	0.0465337	0.0967098	138	1.38	1	1	1	0	1	1	0	0	0	0	0	1	0	1	1	1	1	1	1	1	1	1	1	1	1	1	1	0	1	1	0	1	1	1
596	Turkana	NGIPONGAA	KWATELA	Tur Ngipongaa Kwatela	DM_DT	Diff Clan	Kwatela Ngipongaa - non Kwatela, non Ngipongaa	0.0538783	0.0209405	0.0308592	0.0581225	0.0465337	0.0967098	138	1.38	1	1	1	0	1	1	0	0	1	0	0	1	1	1	1	0	1	1	1	1	1	1	1	1	1	1	1	1	1	1	1	1	1	1
634	Turkana	NGIPONGAA	KWATELA	Tur Ngipongaa Kwatela	DM_DT	Diff Clan	Kwatela Ngipongaa - non Kwatela, non Ngipongaa	0.0538783	0.0209405	0.0308592	0.0581225	0.0465337	0.0967098	138	1.38	1	1	1	1	1	1	0	0	1	0	0	1	0	1	1	1	0	1	1	1	1	1	1	1	1	1	1	0	1	1	0	0	1	1
635	Turkana	NGIPONGAA	KWATELA	Tur Ngipongaa Kwatela	DM_DT	Diff Clan	Kwatela Ngipongaa - non Kwatela, non Ngipongaa	0.0538783	0.0209405	0.0308592	0.0581225	0.0465337	0.0967098	138	1.38	1	1	1	1	1	1	0	0	1	0	0	1	0	1	1	1	0	1	1	1	1	1	1	1	1	1	1	0	1	1	0	0	1	1
636	Turkana	NGIPONGAA	KWATELA	Tur Ngipongaa Kwatela	DM_DT	Diff Clan	Kwatela Ngipongaa - non Kwatela, non Ngipongaa	0.0538783	0.0209405	0.0308592	0.0581225	0.0465337	0.0967098	138	1.38	1	1	1	1	1	1	0	0	1	0	0	1	0	1	1	0	0	1	1	1	1	1	1	1	1	1	0	0	1	1	0	1	1	1
665	Turkana	NGIPONGAA	KWATELA	Tur Ngipongaa Kwatela	DM_DT	Diff Clan	Kwatela Ngipongaa - non Kwatela, non Ngipongaa	0.0538783	0.0209405	0.0308592	0.0581225	0.0465337	0.0967098	138	1.38	1	1	1	1	1	1	0	0	1	0	0	1	0	1	1	1	1	1	0	1	1	1	1	1	1	1	1	0	1	1	1	0	1	1
693	Turkana	NGIPONGAA	KWATELA	Tur Ngipongaa Kwatela	DM_DT	Diff Clan	Kwatela Ngipongaa - non Kwatela, non Ngipongaa	0.0538783	0.0209405	0.0308592	0.0581225	0.0465337	0.0967098	138	1.38	1	1	1	1	1	0	0	0	1	0	1	1	0	1	0	1	1	1	1	1	1	1	1	1	1	1	0	0	1	1	0	0	1	1
731	Turkana	NGIPONGAA	KWATELA	Tur Ngipongaa Kwatela	DM_DT	Diff Clan	Kwatela Ngipongaa - non Kwatela, non Ngipongaa	0.0538783	0.0209405	0.0308592	0.0581225	0.0465337	0.0967098	138	1.38	1	1	1	1	1	1	0	0	1	0	0	1	0	1	1	0	1	1	1	1	1	1	1	1	1	1	1	0	1	1	0	1	1	1
733	Turkana	NGIPONGAA	KWATELA	Tur Ngipongaa Kwatela	DM_DT	Diff Clan	Kwatela Ngipongaa - non Kwatela, non Ngipongaa	0.0538783	0.0209405	0.0308592	0.0581225	0.0465337	0.0967098	138	1.38	1	1	1	1	1	1	0	0	1	0	0	1	0	1	1	1	0	1	1	1	1	1	1	1	1	1	1	0	1	1	0	1	1	1
343	Turkana	NGIPONGAA	NGIBOCHOROS	Tur Ngipongaa Ngibocoros	DM_DT	Diff Clan	Ngibochoros Ngipongaa - non Ngibochoros, non Ngipongaa	0.0306432	0.0177148	0.0336367	0.0333136	0.0355579	0.0368225	165.07	1.6507	1	1	1	1	1	1	0	0	1	0	1	1	1	1	1	0	0	1	1	1	1	1	1	1	1	1	0	0	0	1	1	1	1	1
491	Turkana	NGIPONGAA	NGIBOCHOROS	Tur Ngipongaa Ngibocoros	DM_DT	Diff Clan	Ngibochoros Ngipongaa - non Ngibochoros, non Ngipongaa	0.0306432	0.0177148	0.0336367	0.0333136	0.0355579	0.0368225	165.07	1.6507	1	0	1	0	1	1	0	0	1	1	1	1	0	1	1	1	1	0	1	1	1	1	1	1	1	1	1	1	1	1	1	1	0	0
567	Turkana	NGIPONGAA	NGIBOCHOROS	Tur Ngipongaa Ngibocoros	DM_DT	Diff Clan	Ngibochoros Ngipongaa - non Ngibochoros, non Ngipongaa	0.0306432	0.0177148	0.0336367	0.0333136	0.0355579	0.0368225	165.07	1.6507	1	1	1	0	1	1	0	0	1	0	1	1	1	1	1	1	0	0	1	1	1	1	1	1	1	1	1	0	1	1	1	1	0	1
568	Turkana	NGIPONGAA	NGIBOCHOROS	Tur Ngipongaa Ngibocoros	DM_DT	Diff Clan	Ngibochoros Ngipongaa - non Ngibochoros, non Ngipongaa	0.0306432	0.0177148	0.0336367	0.0333136	0.0355579	0.0368225	165.07	1.6507	1	1	1	1	1	1	0	1	1	0	1	1	1	1	1	1	1	1	1	1	1	1	1	1	1	1	0	0	1	1	1	0	1	1
571	Turkana	NGIPONGAA	NGIBOCHOROS	Tur Ngipongaa Ngibocoros	DM_DT	Diff Clan	Ngibochoros Ngipongaa - non Ngibochoros, non Ngipongaa	0.0306432	0.0177148	0.0336367	0.0333136	0.0355579	0.0368225	165.07	1.6507	1	1	1	0	1	1	0	0	1	0	1	1	0	1	1	0	0	0	1	1	1	1	1	1	1	1	0	0	0	1	1	1	0	0
580	Turkana	NGIPONGAA	NGIBOCHOROS	Tur Ngipongaa Ngibocoros	DM_DT	Diff Clan	Ngibochoros Ngipongaa - non Ngibochoros, non Ngipongaa	0.0306432	0.0177148	0.0336367	0.0333136	0.0355579	0.0368225	165.07	1.6507	1	1	1	0	1	0	0	0	1	0	1	1	0	1	1	0	1	1	1	1	1	1	1	1	1	1	0	0	1	1	1	1	1	0
581	Turkana	NGIPONGAA	NGIBOCHOROS	Tur Ngipongaa Ngibocoros	DM_DT	Diff Clan	Ngibochoros Ngipongaa - non Ngibochoros, non Ngipongaa	0.0306432	0.0177148	0.0336367	0.0333136	0.0355579	0.0368225	165.07	1.6507	1	1	0	0	1	1	0	0	1	0	1	1	1	1	1	1	1	0	1	1	1	1	1	1	1	1	0	0	1	1	1	1	1	0
690	Turkana	NGIPONGAA	NGIBOCHOROS	Tur Ngipongaa Ngibocoros	DM_DT	Diff Clan	Ngibochoros Ngipongaa - non Ngibochoros, non Ngipongaa	0.0306432	0.0177148	0.0336367	0.0333136	0.0355579	0.0368225	165.07	1.6507	1	1	1	0	1	1	0	0	1	0	1	1	0	1	1	1	1	1	1	1	1	1	1	1	1	1	1	0	1	1	1	1	1	1
694	Turkana	NGIPONGAA	NGIBOCHOROS	Tur Ngipongaa Ngibocoros	DM_DT	Diff Clan	Ngibochoros Ngipongaa - non Ngibochoros, non Ngipongaa	0.0306432	0.0177148	0.0336367	0.0333136	0.0355579	0.0368225	165.07	1.6507	1	1	1	0	1	0	0	0	1	0	1	1	0	1	1	1	0	1	1	1	1	1	1	1	1	1	1	0	1	1	1	1	1	0
696	Turkana	NGIPONGAA	NGIBOCHOROS	Tur Ngipongaa Ngibocoros	DM_DT	Diff Clan	Ngibochoros Ngipongaa - non Ngibochoros, non Ngipongaa	0.0306432	0.0177148	0.0336367	0.0333136	0.0355579	0.0368225	165.07	1.6507	1	1	1	0	1	1	0	0	1	0	1	1	1	1	1	0	1	1	1	1	1	1	1	1	1	1	0	0	1	1	1	1	1	1
698	Turkana	NGIPONGAA	NGIBOCHOROS	Tur Ngipongaa Ngibocoros	DM_DT	Diff Clan	Ngibochoros Ngipongaa - non Ngibochoros, non Ngipongaa	0.0306432	0.0177148	0.0336367	0.0333136	0.0355579	0.0368225	165.07	1.6507	1	1	1	1	1	1	0	0	1	0	1	1	1	1	1	0	1	1	1	1	1	1	1	1	1	1	0	0	0	1	1	1	1	1
699	Turkana	NGIPONGAA	NGIBOCHOROS	Tur Ngipongaa Ngibocoros	DM_DT	Diff Clan	Ngibochoros Ngipongaa - non Ngibochoros, non Ngipongaa	0.0306432	0.0177148	0.0336367	0.0333136	0.0355579	0.0368225	165.07	1.6507	1	1	1	0	1	0	0	0	1	0	1	1	0	1	1	1	0	0	1	1	1	1	1	1	1	1	0	0	1	1	1	1	0	0
744	Turkana	NGIPONGAA	NGIBOCHOROS	Tur Ngipongaa Ngibocoros	DM_DT	Diff Clan	Ngibochoros Ngipongaa - non Ngibochoros, non Ngipongaa	0.0306432	0.0177148	0.0336367	0.0333136	0.0355579	0.0368225	165.07	1.6507	1	1	1	0	1	1	0	0	1	0	1	1	1	1	1	0	1	1	1	1	1	1	1	1	1	1	1	0	1	1	1	1	1	1
359	Turkana	NGIPONGAA	NGIYAPAKUNO	Tur Ngipongaa Ngiyapakuno	DM_DT	Diff Clan	Ngiyapakuno Ngipongaa - non Ngiyapakuno, non Ngipongaa	0.035946	0.0249242	0.0282959	0.0362886	0.053116	0.0477936	100.28	1.0028	1	1	1	0	1	1	0	1	1	0	1	1	0	1	0	1	1	1	1	1	1	1	1	1	1	1	0	0	1	1	1	1	1	1
478	Turkana	NGIPONGAA	NGIYAPAKUNO	Tur Ngipongaa Ngiyapakuno	DM_DT	Diff Clan	Ngiyapakuno Ngipongaa - non Ngiyapakuno, non Ngipongaa	0.035946	0.0249242	0.0282959	0.0362886	0.053116	0.0477936	100.28	1.0028	1	1	1	0	1	1	1	0	1	0	1	1	0	1	1	1	1	0	1	1	1	1	1	1	1	1	1	1	1	1	1	1	1	1
495	Turkana	NGIPONGAA	NGIYAPAKUNO	Tur Ngipongaa Ngiyapakuno	DM_DT	Diff Clan	Ngiyapakuno Ngipongaa - non Ngiyapakuno, non Ngipongaa	0.035946	0.0249242	0.0282959	0.0362886	0.053116	0.0477936	100.28	1.0028	1	1	1	0	1	0	0	0	1	0	1	1	0	1	1	0	0	0	1	1	1	1	1	1	0	1	1	1	1	1	1	1	1	0
499	Turkana	NGIPONGAA	NGIYAPAKUNO	Tur Ngipongaa Ngiyapakuno	DM_DT	Diff Clan	Ngiyapakuno Ngipongaa - non Ngiyapakuno, non Ngipongaa	0.035946	0.0249242	0.0282959	0.0362886	0.053116	0.0477936	100.28	1.0028	1	0	0	0	1	1	0	0	1	0	1	1	0	0	1	1	0	1	0	1	1	1	1	1	1	1	1	0	0	1	0	1	1	0
501	Turkana	NGIPONGAA	NGIYAPAKUNO	Tur Ngipongaa Ngiyapakuno	DM_DT	Diff Clan	Ngiyapakuno Ngipongaa - non Ngiyapakuno, non Ngipongaa	0.035946	0.0249242	0.0282959	0.0362886	0.053116	0.0477936	100.28	1.0028	1	0	0	0	1	1	0	0	0	0	1	1	0	0	1	1	1	1	0	1	1	1	1	1	1	1	1	1	0	1	0	1	1	1
556	Turkana	NGIPONGAA	NGIYAPAKUNO	Tur Ngipongaa Ngiyapakuno	DM_DT	Diff Clan	Ngiyapakuno Ngipongaa - non Ngiyapakuno, non Ngipongaa	0.035946	0.0249242	0.0282959	0.0362886	0.053116	0.0477936	100.28	1.0028	1	1	0	0	1	1	0	0	1	0	1	1	1	1	1	1	1	0	1	1	1	1	1	1	1	1	0	0	1	1	1	1	1	1
569	Turkana	NGIPONGAA	NGIYAPAKUNO	Tur Ngipongaa Ngiyapakuno	DM_DT	Diff Clan	Ngiyapakuno Ngipongaa - non Ngiyapakuno, non Ngipongaa	0.035946	0.0249242	0.0282959	0.0362886	0.053116	0.0477936	100.28	1.0028	1	1	1	1	1	1	0	0	1	0	0	1	0	1	1	1	1	1	1	1	1	1	1	1	1	1	1	0	1	1	0	1	1	0
666	Turkana	NGIPONGAA	NGIYAPAKUNO	Tur Ngipongaa Ngiyapakuno	DM_DT	Diff Clan	Ngiyapakuno Ngipongaa - non Ngiyapakuno, non Ngipongaa	0.035946	0.0249242	0.0282959	0.0362886	0.053116	0.0477936	100.28	1.0028	0	0	0	0	1	1	0	0	1	0	1	1	0	1	1	1	1	1	1	1	1	1	1	1	1	1	1	1	0	1	1	1	1	0
732	Turkana	NGIPONGAA	NGIYAPAKUNO	Tur Ngipongaa Ngiyapakuno	DM_DT	Diff Clan	Ngiyapakuno Ngipongaa - non Ngiyapakuno, non Ngipongaa	0.035946	0.0249242	0.0282959	0.0362886	0.053116	0.0477936	100.28	1.0028	1	1	1	1	1	1	0	0	1	0	1	1	0	1	1	1	0	1	1	1	1	1	1	1	1	1	1	0	1	1	0	1	1	1
737	Turkana	NGIPONGAA	NGIYAPAKUNO	Tur Ngipongaa Ngiyapakuno	DM_DT	Diff Clan	Ngiyapakuno Ngipongaa - non Ngiyapakuno, non Ngipongaa	0.035946	0.0249242	0.0282959	0.0362886	0.053116	0.0477936	100.28	1.0028	1	1	1	0	1	0	0	0	1	0	1	1	1	1	1	0	1	1	1	1	1	1	1	1	1	1	0	0	0	1	1	1	1	0
749	Turkana	NGIPONGAA	NGIYAPAKUNO	Tur Ngipongaa Ngiyapakuno	DM_DT	Diff Clan	Ngiyapakuno Ngipongaa - non Ngiyapakuno, non Ngipongaa	0.035946	0.0249242	0.0282959	0.0362886	0.053116	0.0477936	100.28	1.0028	0	1	1	0	0	0	0	0	1	0	1	1	0	1	1	0	1	1	1	1	1	1	1	1	1	1	0	0	0	1	0	1	1	0
790	Turkana	NGIPONGAA	NGIYAPAKUNO	Tur Ngipongaa Ngiyapakuno	DM_DT	Diff Clan	Ngiyapakuno Ngipongaa - non Ngiyapakuno, non Ngipongaa	0.035946	0.0249242	0.0282959	0.0362886	0.053116	0.0477936	100.28	1.0028	1	1	0	0	0	1	0	0	1	0	1	1	0	1	1	1	0	0	1	1	1	1	1	1	1	1	1	0	0	1	1	1	1	0
401	Turkana	NGISIGER	KWATELA	Tur Ngisiger Kwatela	DM_DT	Diff Clan	Kwatela Ngisiger - non Kwatela, non Ngisiger	0.0400919	0.0155734	0.0268294	0.0428206	0.0551582	0.0653192	130.88	1.3088	1	1	1	0	1	1	0	0	1	0	1	1	0	1	1	0	1	1	1	1	1	1	1	1	1	1	0	0	1	1	0	1	1	1
439	Turkana	NGISIGER	KWATELA	Tur Ngisiger Kwatela	DM_DT	Diff Clan	Kwatela Ngisiger - non Kwatela, non Ngisiger	0.0400919	0.0155734	0.0268294	0.0428206	0.0551582	0.0653192	130.88	1.3088	1	1	1	1	1	1	0	0	1	0	0	1	0	1	1	0	0	1	1	1	1	1	1	1	1	1	1	0	1	1	1	1	1	1
537	Turkana	NGISIGER	KWATELA	Tur Ngisiger Kwatela	DM_DT	Diff Clan	Kwatela Ngisiger - non Kwatela, non Ngisiger	0.0400919	0.0155734	0.0268294	0.0428206	0.0551582	0.0653192	130.88	1.3088	1	1	1	1	1	0	0	0	1	0	1	1	0	1	1	0	1	1	1	1	1	1	1	1	0	1	0	0	1	1	0	0	1	1
544	Turkana	NGISIGER	KWATELA	Tur Ngisiger Kwatela	DM_DT	Diff Clan	Kwatela Ngisiger - non Kwatela, non Ngisiger	0.0400919	0.0155734	0.0268294	0.0428206	0.0551582	0.0653192	130.88	1.3088	1	1	1	1	1	1	0	0	1	0	1	1	0	1	1	0	1	1	1	1	1	1	1	1	1	1	0	0	1	1	1	0	1	1
545	Turkana	NGISIGER	KWATELA	Tur Ngisiger Kwatela	DM_DT	Diff Clan	Kwatela Ngisiger - non Kwatela, non Ngisiger	0.0400919	0.0155734	0.0268294	0.0428206	0.0551582	0.0653192	130.88	1.3088	1	1	1	1	1	1	0	0	1	0	0	1	0	1	1	0	1	1	1	1	1	1	1	1	1	1	1	1	1	1	0	1	1	1
548	Turkana	NGISIGER	KWATELA	Tur Ngisiger Kwatela	DM_DT	Diff Clan	Kwatela Ngisiger - non Kwatela, non Ngisiger	0.0400919	0.0155734	0.0268294	0.0428206	0.0551582	0.0653192	130.88	1.3088	1	0	1	1	1	1	0	0	1	0	1	1	0	1	1	0	0	1	1	1	1	1	1	1	1	1	0	0	1	1	0	1	1	1
598	Turkana	NGISIGER	KWATELA	Tur Ngisiger Kwatela	DM_DT	Diff Clan	Kwatela Ngisiger - non Kwatela, non Ngisiger	0.0400919	0.0155734	0.0268294	0.0428206	0.0551582	0.0653192	130.88	1.3088	1	1	1	1	1	1	0	0	1	0	0	1	0	1	1	1	1	1	1	1	1	1	1	1	1	1	0	1	1	1	0	1	1	1
632	Turkana	NGISIGER	KWATELA	Tur Ngisiger Kwatela	DM_DT	Diff Clan	Kwatela Ngisiger - non Kwatela, non Ngisiger	0.0400919	0.0155734	0.0268294	0.0428206	0.0551582	0.0653192	130.88	1.3088	1	1	1	1	1	1	0	0	1	0	1	1	0	1	1	1	1	1	1	1	1	1	1	1	1	1	1	1	0	1	0	1	1	1
639	Turkana	NGISIGER	KWATELA	Tur Ngisiger Kwatela	DM_DT	Diff Clan	Kwatela Ngisiger - non Kwatela, non Ngisiger	0.0400919	0.0155734	0.0268294	0.0428206	0.0551582	0.0653192	130.88	1.3088	1	1	1	1	1	1	0	0	1	0	0	1	0	1	1	0	0	1	1	1	1	1	1	1	1	1	1	0	0	1	0	0	1	1
663	Turkana	NGISIGER	KWATELA	Tur Ngisiger Kwatela	DM_DT	Diff Clan	Kwatela Ngisiger - non Kwatela, non Ngisiger	0.0400919	0.0155734	0.0268294	0.0428206	0.0551582	0.0653192	130.88	1.3088	1	1	1	0	1	0	0	0	1	0	0	1	1	1	1	0	0	1	1	1	1	1	1	1	1	1	1	0	1	1	0	1	1	1
664	Turkana	NGISIGER	KWATELA	Tur Ngisiger Kwatela	DM_DT	Diff Clan	Kwatela Ngisiger - non Kwatela, non Ngisiger	0.0400919	0.0155734	0.0268294	0.0428206	0.0551582	0.0653192	130.88	1.3088	1	1	1	0	1	1	0	0	1	0	1	1	0	1	1	0	1	1	1	1	1	1	1	1	1	1	1	0	0	1	1	1	1	1
697	Turkana	NGISIGER	KWATELA	Tur Ngisiger Kwatela	DM_DT	Diff Clan	Kwatela Ngisiger - non Kwatela, non Ngisiger	0.0400919	0.0155734	0.0268294	0.0428206	0.0551582	0.0653192	130.88	1.3088	1	1	1	1	1	1	0	0	1	0	0	1	0	1	1	0	0	1	1	1	1	1	1	1	1	1	1	0	0	1	0	0	1	1
745	Turkana	NGISIGER	KWATELA	Tur Ngisiger Kwatela	DM_DT	Diff Clan	Kwatela Ngisiger - non Kwatela, non Ngisiger	0.0400919	0.0155734	0.0268294	0.0428206	0.0551582	0.0653192	130.88	1.3088	1	1	1	0	1	1	0	0	1	0	1	1	1	1	1	1	1	1	1	1	1	1	1	1	1	1	0	0	0	1	0	1	1	0
420	Turkana	NGISIGER	NGIBOCHOROS	Tur Ngisiger Ngibocoros	DM_DT	Diff Clan	Ngibochoros Ngisiger - non Ngibochoros, non Ngisiger	0.0398429	0.02665	0.0443039	0.0445808	0.059016	0.0380671	172.11	1.7211	1	1	1	0	1	1	0	1	1	0	1	0	1	1	1	1	1	1	1	1	1	1	1	1	1	1	0	0	1	1	1	1	0	1
429	Turkana	NGISIGER	NGIBOCHOROS	Tur Ngisiger Ngibocoros	DM_DT	Diff Clan	Ngibochoros Ngisiger - non Ngibochoros, non Ngisiger	0.0398429	0.02665	0.0443039	0.0445808	0.059016	0.0380671	172.11	1.7211	1	1	1	1	1	1	0	0	1	0	0	1	1	1	1	0	1	1	1	1	1	1	1	1	1	1	0	0	1	1	1	0	1	1
475	Turkana	NGISIGER	NGIBOCHOROS	Tur Ngisiger Ngibocoros	DM_DT	Diff Clan	Ngibochoros Ngisiger - non Ngibochoros, non Ngisiger	0.0398429	0.02665	0.0443039	0.0445808	0.059016	0.0380671	172.11	1.7211	1	1	1	0	1	0	0	0	1	0	1	1	1	1	1	1	1	0	1	1	1	1	1	1	0	1	0	1	1	1	1	1	1	1
487	Turkana	NGISIGER	NGIBOCHOROS	Tur Ngisiger Ngibocoros	DM_DT	Diff Clan	Ngibochoros Ngisiger - non Ngibochoros, non Ngisiger	0.0398429	0.02665	0.0443039	0.0445808	0.059016	0.0380671	172.11	1.7211	1	1	1	0	1	1	0	0	1	0	1	1	1	1	1	1	1	0	1	1	1	1	1	1	1	1	1	0	0	1	0	1	0	0
546	Turkana	NGISIGER	NGIBOCHOROS	Tur Ngisiger Ngibocoros	DM_DT	Diff Clan	Ngibochoros Ngisiger - non Ngibochoros, non Ngisiger	0.0398429	0.02665	0.0443039	0.0445808	0.059016	0.0380671	172.11	1.7211	1	1	1	0	1	1	0	0	1	0	1	1	0	1	1	1	1	0	1	1	1	1	1	1	1	1	0	1	1	1	1	1	0	0
557	Turkana	NGISIGER	NGIBOCHOROS	Tur Ngisiger Ngibocoros	DM_DT	Diff Clan	Ngibochoros Ngisiger - non Ngibochoros, non Ngisiger	0.0398429	0.02665	0.0443039	0.0445808	0.059016	0.0380671	172.11	1.7211	1	1	1	1	1	0	0	0	1	0	0	1	1	1	1	0	1	0	1	1	1	1	1	1	1	1	0	0	1	1	1	1	1	1
561	Turkana	NGISIGER	NGIBOCHOROS	Tur Ngisiger Ngibocoros	DM_DT	Diff Clan	Ngibochoros Ngisiger - non Ngibochoros, non Ngisiger	0.0398429	0.02665	0.0443039	0.0445808	0.059016	0.0380671	172.11	1.7211	1	1	0	0	1	1	0	0	1	0	1	1	0	1	1	1	0	0	1	1	1	1	1	1	0	1	0	0	0	1	0	1	0	0
692	Turkana	NGISIGER	NGIBOCHOROS	Tur Ngisiger Ngibocoros	DM_DT	Diff Clan	Ngibochoros Ngisiger - non Ngibochoros, non Ngisiger	0.0398429	0.02665	0.0443039	0.0445808	0.059016	0.0380671	172.11	1.7211	1	1	1	0	1	1	0	1	0	0	1	1	0	1	1	1	0	1	1	1	1	1	1	1	1	1	1	0	1	1	1	1	0	0
735	Turkana	NGISIGER	NGIBOCHOROS	Tur Ngisiger Ngibocoros	DM_DT	Diff Clan	Ngibochoros Ngisiger - non Ngibochoros, non Ngisiger	0.0398429	0.02665	0.0443039	0.0445808	0.059016	0.0380671	172.11	1.7211	1	1	0	0	1	1	0	0	1	0	1	1	0	1	1	0	0	1	1	1	1	1	1	1	1	1	0	0	1	1	1	1	1	0
736	Turkana	NGISIGER	NGIBOCHOROS	Tur Ngisiger Ngibocoros	DM_DT	Diff Clan	Ngibochoros Ngisiger - non Ngibochoros, non Ngisiger	0.0398429	0.02665	0.0443039	0.0445808	0.059016	0.0380671	172.11	1.7211	1	1	1	0	1	1	0	0	1	1	1	1	1	1	1	0	0	0	1	1	1	1	1	1	1	1	0	0	1	1	1	1	1	0
746	Turkana	NGISIGER	NGIBOCHOROS	Tur Ngisiger Ngibocoros	DM_DT	Diff Clan	Ngibochoros Ngisiger - non Ngibochoros, non Ngisiger	0.0398429	0.02665	0.0443039	0.0445808	0.059016	0.0380671	172.11	1.7211	1	1	1	1	1	1	0	0	1	0	0	1	0	1	1	0	1	1	1	1	1	1	1	1	1	1	0	0	1	1	1	1	1	1
747	Turkana	NGISIGER	NGIBOCHOROS	Tur Ngisiger Ngibocoros	DM_DT	Diff Clan	Ngibochoros Ngisiger - non Ngibochoros, non Ngisiger	0.0398429	0.02665	0.0443039	0.0445808	0.059016	0.0380671	172.11	1.7211	1	1	1	1	1	1	0	0	1	0	1	1	1	1	1	1	1	0	1	1	1	1	1	1	1	1	1	0	1	1	1	1	1	1
792	Turkana	NGISIGER	NGIBOCHOROS	Tur Ngisiger Ngibocoros	DM_DT	Diff Clan	Ngibochoros Ngisiger - non Ngibochoros, non Ngisiger	0.0398429	0.02665	0.0443039	0.0445808	0.059016	0.0380671	172.11	1.7211	1	1	0	1	1	0	0	0	1	0	1	1	0	1	1	0	0	0	0	1	1	1	1	1	1	1	0	0	1	1	0	1	1	1
793	Turkana	NGISIGER	NGIBOCHOROS	Tur Ngisiger Ngibocoros	DM_DT	Diff Clan	Ngibochoros Ngisiger - non Ngibochoros, non Ngisiger	0.0398429	0.02665	0.0443039	0.0445808	0.059016	0.0380671	172.11	1.7211	1	1	1	1	1	1	0	0	1	0	1	1	1	1	1	1	1	0	1	1	1	1	1	1	1	1	0	0	1	1	1	0	1	1
360	Turkana	NGISIGER	NGIYAPAKUNO	Tur Ngisiger Ngiyapakuno	DM_DT	Diff Clan	Ngiyapakuno Ngisiger - non Ngiyapakuno, non Ngisiger	0.0306136	0.0284471	0.0243993	0.0339473	0.0251504	0.0359628	100.43	1.0043	0	1	0	0	1	1	0	0	1	0	1	1	0	1	1	1	0	1	1	1	1	1	1	1	1	1	0	0	1	1	1	1	1	0
364	Turkana	NGISIGER	NGIYAPAKUNO	Tur Ngisiger Ngiyapakuno	DM_DT	Diff Clan	Ngiyapakuno Ngisiger - non Ngiyapakuno, non Ngisiger	0.0306136	0.0284471	0.0243993	0.0339473	0.0251504	0.0359628	100.43	1.0043	1	1	0	0	1	1	0	0	1	0	1	1	0	1	1	1	0	0	1	1	1	1	1	1	1	1	1	0	1	1	1	1	1	1
376	Turkana	NGISIGER	NGIYAPAKUNO	Tur Ngisiger Ngiyapakuno	DM_DT	Diff Clan	Ngiyapakuno Ngisiger - non Ngiyapakuno, non Ngisiger	0.0306136	0.0284471	0.0243993	0.0339473	0.0251504	0.0359628	100.43	1.0043	1	1	0	0	1	1	1	0	1	0	1	1	1	1	1	1	0	1	1	1	1	1	1	1	0	1	0	0	1	1	1	1	1	0
432	Turkana	NGISIGER	NGIYAPAKUNO	Tur Ngisiger Ngiyapakuno	DM_DT	Diff Clan	Ngiyapakuno Ngisiger - non Ngiyapakuno, non Ngisiger	0.0306136	0.0284471	0.0243993	0.0339473	0.0251504	0.0359628	100.43	1.0043	1	1	1	0	1	1	0	0	1	0	1	1	0	1	1	1	0	0	1	1	1	1	1	1	1	1	1	0	1	1	1	1	1	0
481	Turkana	NGISIGER	NGIYAPAKUNO	Tur Ngisiger Ngiyapakuno	DM_DT	Diff Clan	Ngiyapakuno Ngisiger - non Ngiyapakuno, non Ngisiger	0.0306136	0.0284471	0.0243993	0.0339473	0.0251504	0.0359628	100.43	1.0043	1	1	1	0	1	1	0	0	0	0	0	1	0	1	1	1	1	0	1	1	1	1	1	1	1	1	1	0	1	0	0	1	1	0
492	Turkana	NGISIGER	NGIYAPAKUNO	Tur Ngisiger Ngiyapakuno	DM_DT	Diff Clan	Ngiyapakuno Ngisiger - non Ngiyapakuno, non Ngisiger	0.0306136	0.0284471	0.0243993	0.0339473	0.0251504	0.0359628	100.43	1.0043	0	1	1	1	1	0	0	0	1	0	0	1	0	1	1	0	0	1	1	1	1	1	1	1	1	1	0	0	0	0	0	1	1	0
547	Turkana	NGISIGER	NGIYAPAKUNO	Tur Ngisiger Ngiyapakuno	DM_DT	Diff Clan	Ngiyapakuno Ngisiger - non Ngiyapakuno, non Ngisiger	0.0306136	0.0284471	0.0243993	0.0339473	0.0251504	0.0359628	100.43	1.0043	1	1	1	1	1	1	0	0	1	0	0	1	0	1	1	0	0	1	1	1	1	1	1	1	1	1	1	0	0	1	0	1	1	1
578	Turkana	NGISIGER	NGIYAPAKUNO	Tur Ngisiger Ngiyapakuno	DM_DT	Diff Clan	Ngiyapakuno Ngisiger - non Ngiyapakuno, non Ngisiger	0.0306136	0.0284471	0.0243993	0.0339473	0.0251504	0.0359628	100.43	1.0043	1	1	1	1	1	1	0	0	1	0	1	1	0	1	1	1	1	0	1	1	1	1	1	1	1	1	0	0	1	1	1	1	1	1
582	Turkana	NGISIGER	NGIYAPAKUNO	Tur Ngisiger Ngiyapakuno	DM_DT	Diff Clan	Ngiyapakuno Ngisiger - non Ngiyapakuno, non Ngisiger	0.0306136	0.0284471	0.0243993	0.0339473	0.0251504	0.0359628	100.43	1.0043	0	1	1	1	1	0	0	0	1	0	0	1	0	1	1	0	1	1	1	1	1	1	1	1	1	1	0	0	1	1	0	1	1	0
597	Turkana	NGISIGER	NGIYAPAKUNO	Tur Ngisiger Ngiyapakuno	DM_DT	Diff Clan	Ngiyapakuno Ngisiger - non Ngiyapakuno, non Ngisiger	0.0306136	0.0284471	0.0243993	0.0339473	0.0251504	0.0359628	100.43	1.0043	1	1	1	1	1	1	0	0	1	0	0	1	0	1	1	1	1	1	1	1	1	1	1	1	1	1	0	0	1	1	0	1	1	1
599	Turkana	NGISIGER	NGIYAPAKUNO	Tur Ngisiger Ngiyapakuno	DM_DT	Diff Clan	Ngiyapakuno Ngisiger - non Ngiyapakuno, non Ngisiger	0.0306136	0.0284471	0.0243993	0.0339473	0.0251504	0.0359628	100.43	1.0043	0	1	1	0	0	0	0	0	1	0	0	1	0	1	1	0	1	1	1	1	1	1	1	1	1	1	0	0	0	1	0	1	1	0
633	Turkana	NGISIGER	NGIYAPAKUNO	Tur Ngisiger Ngiyapakuno	DM_DT	Diff Clan	Ngiyapakuno Ngisiger - non Ngiyapakuno, non Ngisiger	0.0306136	0.0284471	0.0243993	0.0339473	0.0251504	0.0359628	100.43	1.0043	1	1	1	1	1	1	0	0	1	0	0	1	0	1	1	0	1	1	1	1	1	1	1	1	1	1	1	0	1	1	0	1	1	1
680	Turkana	NGISIGER	NGIYAPAKUNO	Tur Ngisiger Ngiyapakuno	DM_DT	Diff Clan	Ngiyapakuno Ngisiger - non Ngiyapakuno, non Ngisiger	0.0306136	0.0284471	0.0243993	0.0339473	0.0251504	0.0359628	100.43	1.0043	1	1	1	0	1	1	0	0	1	0	0	1	1	1	1	1	0	1	1	1	1	1	1	1	1	1	1	0	1	1	1	1	1	1
346	Turkana	NGIDOCA	KWATELA	Tur Ngidoca Kwatela	DM_ST	Same Terr	Kwatela Ngidoca - Kwatela, non Ngidoca	0.0115277	0.00708656	0.00918337	0.0160737	0.0102051	0.0134373	13.3	0.133	1	1	1	1	1	1	0	0	1	0	0	1	0	1	1	1	1	1	1	1	1	1	1	1	1	1	1	0	1	1	1	1	1	1
435	Turkana	NGIDOCA	KWATELA	Tur Ngidoca Kwatela	DM_ST	Same Terr	Kwatela Ngidoca - Kwatela, non Ngidoca	0.0115277	0.00708656	0.00918337	0.0160737	0.0102051	0.0134373	13.3	0.133	1	0	1	1	0	1	0	0	1	0	0	1	0	1	1	1	0	1	1	1	1	1	1	1	0	1	0	0	0	1	0	1	1	1
444	Turkana	NGIDOCA	KWATELA	Tur Ngidoca Kwatela	DM_ST	Same Terr	Kwatela Ngidoca - Kwatela, non Ngidoca	0.0115277	0.00708656	0.00918337	0.0160737	0.0102051	0.0134373	13.3	0.133	0	1	1	1	1	1	0	0	1	0	0	1	0	1	1	1	0	1	1	1	1	1	1	1	1	1	1	0	1	1	1	1	1	1
549	Turkana	NGIDOCA	KWATELA	Tur Ngidoca Kwatela	DM_ST	Same Terr	Kwatela Ngidoca - Kwatela, non Ngidoca	0.0115277	0.00708656	0.00918337	0.0160737	0.0102051	0.0134373	13.3	0.133	1	1	1	1	1	1	0	0	1	0	0	1	0	1	1	0	1	1	1	1	1	1	1	1	1	1	1	0	0	1	0	1	1	1
647	Turkana	NGIDOCA	KWATELA	Tur Ngidoca Kwatela	DM_ST	Same Terr	Kwatela Ngidoca - Kwatela, non Ngidoca	0.0115277	0.00708656	0.00918337	0.0160737	0.0102051	0.0134373	13.3	0.133	1	1	1	1	1	1	0	0	1	0	0	1	0	1	1	0	1	1	1	1	1	1	1	1	1	1	1	0	1	1	0	1	1	1
650	Turkana	NGIDOCA	KWATELA	Tur Ngidoca Kwatela	DM_ST	Same Terr	Kwatela Ngidoca - Kwatela, non Ngidoca	0.0115277	0.00708656	0.00918337	0.0160737	0.0102051	0.0134373	13.3	0.133	1	1	1	1	1	1	0	0	1	0	0	1	0	1	1	0	0	1	0	1	1	1	1	1	0	1	0	0	1	1	0	1	1	1
653	Turkana	NGIDOCA	KWATELA	Tur Ngidoca Kwatela	DM_ST	Same Terr	Kwatela Ngidoca - Kwatela, non Ngidoca	0.0115277	0.00708656	0.00918337	0.0160737	0.0102051	0.0134373	13.3	0.133	1	0	1	0	1	0	0	0	1	0	0	1	0	1	1	1	1	1	1	1	1	1	1	1	1	1	1	0	1	1	0	1	1	1
668	Turkana	NGIDOCA	KWATELA	Tur Ngidoca Kwatela	DM_ST	Same Terr	Kwatela Ngidoca - Kwatela, non Ngidoca	0.0115277	0.00708656	0.00918337	0.0160737	0.0102051	0.0134373	13.3	0.133	1	1	1	1	1	1	0	0	1	0	1	1	0	1	1	0	0	1	1	1	1	1	1	1	0	1	0	0	1	1	1	1	1	1
682	Turkana	NGIDOCA	KWATELA	Tur Ngidoca Kwatela	DM_ST	Same Terr	Kwatela Ngidoca - Kwatela, non Ngidoca	0.0115277	0.00708656	0.00918337	0.0160737	0.0102051	0.0134373	13.3	0.133	1	1	1	0	1	1	0	0	1	0	1	1	0	1	1	1	1	1	1	1	1	1	1	1	1	1	0	0	1	1	1	1	1	1
685	Turkana	NGIDOCA	KWATELA	Tur Ngidoca Kwatela	DM_ST	Same Terr	Kwatela Ngidoca - Kwatela, non Ngidoca	0.0115277	0.00708656	0.00918337	0.0160737	0.0102051	0.0134373	13.3	0.133	0	1	1	1	1	1	0	0	1	0	1	1	0	1	1	1	0	1	1	1	1	1	1	1	1	1	0	1	1	1	1	1	1	1
703	Turkana	NGIDOCA	KWATELA	Tur Ngidoca Kwatela	DM_ST	Same Terr	Kwatela Ngidoca - Kwatela, non Ngidoca	0.0115277	0.00708656	0.00918337	0.0160737	0.0102051	0.0134373	13.3	0.133	1	1	1	1	1	1	0	0	1	0	0	1	0	1	1	0	0	1	1	1	1	1	1	1	1	1	0	0	0	1	0	1	1	1
706	Turkana	NGIDOCA	KWATELA	Tur Ngidoca Kwatela	DM_ST	Same Terr	Kwatela Ngidoca - Kwatela, non Ngidoca	0.0115277	0.00708656	0.00918337	0.0160737	0.0102051	0.0134373	13.3	0.133	1	1	1	1	1	1	0	0	1	0	0	1	1	1	1	1	1	1	1	1	1	1	1	1	1	1	0	0	1	1	0	1	1	1
757	Turkana	NGIDOCA	KWATELA	Tur Ngidoca Kwatela	DM_ST	Same Terr	Kwatela Ngidoca - Kwatela, non Ngidoca	0.0115277	0.00708656	0.00918337	0.0160737	0.0102051	0.0134373	13.3	0.133	1	1	1	0	1	1	0	0	1	0	1	1	1	1	1	0	1	1	1	1	1	1	1	1	1	1	0	0	1	1	1	1	1	1
368	Turkana	NGIDOCA	NGIBOCHOROS	Tur Ngidoca Ngibocoros	DM_ST	Same Terr	Ngibochoros Ngidoca - Ngibochoros, non Ngidoca	0.011398	0.00849971	0.0212657	0.0126503	0.00705902	0.00645128	10.87	0.1087	0	1	1	0	1	0	0	0	1	0	0	1	0	1	1	0	0	1	1	1	1	1	1	1	1	1	1	0	0	0	0	1	1	1
402	Turkana	NGIDOCA	NGIBOCHOROS	Tur Ngidoca Ngibocoros	DM_ST	Same Terr	Ngibochoros Ngidoca - Ngibochoros, non Ngidoca	0.011398	0.00849971	0.0212657	0.0126503	0.00705902	0.00645128	10.87	0.1087	0	1	1	0	1	0	0	0	1	0	0	1	0	1	1	0	0	1	1	1	1	1	1	1	0	1	0	0	0	0	0	0	0	0
471	Turkana	NGIDOCA	NGIBOCHOROS	Tur Ngidoca Ngibocoros	DM_ST	Same Terr	Ngibochoros Ngidoca - Ngibochoros, non Ngidoca	0.011398	0.00849971	0.0212657	0.0126503	0.00705902	0.00645128	10.87	0.1087	0	1	1	1	1	0	0	0	1	0	1	1	1	1	1	0	0	1	1	1	1	1	1	1	1	1	0	0	0	1	1	1	1	1
474	Turkana	NGIDOCA	NGIBOCHOROS	Tur Ngidoca Ngibocoros	DM_ST	Same Terr	Ngibochoros Ngidoca - Ngibochoros, non Ngidoca	0.011398	0.00849971	0.0212657	0.0126503	0.00705902	0.00645128	10.87	0.1087	1	1	1	0	1	0	0	0	1	0	1	1	1	1	1	1	0	1	1	1	1	1	1	1	1	1	0	0	1	1	1	1	1	0
496	Turkana	NGIDOCA	NGIBOCHOROS	Tur Ngidoca Ngibocoros	DM_ST	Same Terr	Ngibochoros Ngidoca - Ngibochoros, non Ngidoca	0.011398	0.00849971	0.0212657	0.0126503	0.00705902	0.00645128	10.87	0.1087	1	1	1	1	1	1	0	0	1	0	1	1	1	1	1	0	0	1	1	1	1	1	1	1	1	1	0	0	0	1	1	1	1	1
589	Turkana	NGIDOCA	NGIBOCHOROS	Tur Ngidoca Ngibocoros	DM_ST	Same Terr	Ngibochoros Ngidoca - Ngibochoros, non Ngidoca	0.011398	0.00849971	0.0212657	0.0126503	0.00705902	0.00645128	10.87	0.1087	1	1	1	0	1	1	0	0	1	0	1	1	0	1	1	1	0	1	1	1	1	1	1	1	1	1	0	0	0	0	0	1	1	1
590	Turkana	NGIDOCA	NGIBOCHOROS	Tur Ngidoca Ngibocoros	DM_ST	Same Terr	Ngibochoros Ngidoca - Ngibochoros, non Ngidoca	0.011398	0.00849971	0.0212657	0.0126503	0.00705902	0.00645128	10.87	0.1087	1	1	0	0	1	1	0	0	1	0	0	1	1	1	1	0	0	1	0	1	1	1	1	1	1	1	1	0	0	0	0	1	1	1
753	Turkana	NGIDOCA	NGIBOCHOROS	Tur Ngidoca Ngibocoros	DM_ST	Same Terr	Ngibochoros Ngidoca - Ngibochoros, non Ngidoca	0.011398	0.00849971	0.0212657	0.0126503	0.00705902	0.00645128	10.87	0.1087	1	1	1	0	1	1	0	0	1	0	1	1	1	1	1	1	0	1	1	1	1	1	1	1	1	1	1	0	0	1	1	1	1	1
758	Turkana	NGIDOCA	NGIBOCHOROS	Tur Ngidoca Ngibocoros	DM_ST	Same Terr	Ngibochoros Ngidoca - Ngibochoros, non Ngidoca	0.011398	0.00849971	0.0212657	0.0126503	0.00705902	0.00645128	10.87	0.1087	1	1	1	0	1	1	0	0	1	0	1	1	1	1	1	1	0	1	1	1	1	1	1	1	1	1	0	0	0	1	1	1	1	1
763	Turkana	NGIDOCA	NGIBOCHOROS	Tur Ngidoca Ngibocoros	DM_ST	Same Terr	Ngibochoros Ngidoca - Ngibochoros, non Ngidoca	0.011398	0.00849971	0.0212657	0.0126503	0.00705902	0.00645128	10.87	0.1087	0	1	1	0	1	1	0	0	1	0	0	1	0	1	1	0	0	1	1	1	1	1	1	1	1	1	1	0	0	1	1	0	1	0
764	Turkana	NGIDOCA	NGIBOCHOROS	Tur Ngidoca Ngibocoros	DM_ST	Same Terr	Ngibochoros Ngidoca - Ngibochoros, non Ngidoca	0.011398	0.00849971	0.0212657	0.0126503	0.00705902	0.00645128	10.87	0.1087	0	1	1	0	1	1	0	0	1	0	1	1	1	1	1	0	0	1	1	1	1	1	1	1	1	1	0	0	1	0	1	1	1	1
372	Turkana	NGIDOCA	NGIYAPAKUNO	Tur Ngidoca Ngiyapakuno	DM_ST	Same Terr	Ngiyapakuno Ngidoca - Ngiyapakuno, non Ngidoca	0.0109299	0.0111546	0.0191639	0.00673578	0.00879204	0.00850296	13	0.13	1	1	1	1	1	1	0	0	1	0	1	1	0	1	1	1	1	1	1	1	1	1	1	1	1	1	0	0	1	1	1	1	1	1
400	Turkana	NGIDOCA	NGIYAPAKUNO	Tur Ngidoca Ngiyapakuno	DM_ST	Same Terr	Ngiyapakuno Ngidoca - Ngiyapakuno, non Ngidoca	0.0109299	0.0111546	0.0191639	0.00673578	0.00879204	0.00850296	13	0.13	1	1	1	0	1	1	0	0	1	0	1	1	1	1	1	0	0	1	1	1	1	1	1	1	1	1	0	0	0	1	1	1	1	0
502	Turkana	NGIDOCA	NGIYAPAKUNO	Tur Ngidoca Ngiyapakuno	DM_ST	Same Terr	Ngiyapakuno Ngidoca - Ngiyapakuno, non Ngidoca	0.0109299	0.0111546	0.0191639	0.00673578	0.00879204	0.00850296	13	0.13	1	1	1	1	1	1	0	0	1	0	1	1	0	1	1	1	0	1	1	1	1	1	1	1	1	1	0	0	1	1	1	1	1	1
506	Turkana	NGIDOCA	NGIYAPAKUNO	Tur Ngidoca Ngiyapakuno	DM_ST	Same Terr	Ngiyapakuno Ngidoca - Ngiyapakuno, non Ngidoca	0.0109299	0.0111546	0.0191639	0.00673578	0.00879204	0.00850296	13	0.13	1	1	1	0	1	0	0	1	1	0	1	1	0	1	1	0	1	1	1	1	1	1	1	1	1	1	1	1	1	1	0	1	1	0
554	Turkana	NGIDOCA	NGIYAPAKUNO	Tur Ngidoca Ngiyapakuno	DM_ST	Same Terr	Ngiyapakuno Ngidoca - Ngiyapakuno, non Ngidoca	0.0109299	0.0111546	0.0191639	0.00673578	0.00879204	0.00850296	13	0.13	1	1	1	1	1	1	0	0	1	0	1	1	1	1	1	0	0	1	1	1	1	1	1	1	1	1	1	0	0	1	0	0	1	1
586	Turkana	NGIDOCA	NGIYAPAKUNO	Tur Ngidoca Ngiyapakuno	DM_ST	Same Terr	Ngiyapakuno Ngidoca - Ngiyapakuno, non Ngidoca	0.0109299	0.0111546	0.0191639	0.00673578	0.00879204	0.00850296	13	0.13	1	1	1	0	1	0	0	0	1	1	1	1	0	1	1	1	1	1	1	1	1	1	1	1	1	1	0	0	0	1	1	1	1	0
587	Turkana	NGIDOCA	NGIYAPAKUNO	Tur Ngidoca Ngiyapakuno	DM_ST	Same Terr	Ngiyapakuno Ngidoca - Ngiyapakuno, non Ngidoca	0.0109299	0.0111546	0.0191639	0.00673578	0.00879204	0.00850296	13	0.13	1	1	1	0	1	1	0	0	1	0	1	1	0	1	1	0	0	1	1	1	1	1	1	1	1	1	0	0	1	1	1	1	1	1
622	Turkana	NGIDOCA	NGIYAPAKUNO	Tur Ngidoca Ngiyapakuno	DM_ST	Same Terr	Ngiyapakuno Ngidoca - Ngiyapakuno, non Ngidoca	0.0109299	0.0111546	0.0191639	0.00673578	0.00879204	0.00850296	13	0.13	1	1	0	0	0	1	0	0	1	0	1	1	0	1	1	0	0	1	1	1	1	1	1	1	1	1	0	0	0	1	1	1	1	0
644	Turkana	NGIDOCA	NGIYAPAKUNO	Tur Ngidoca Ngiyapakuno	DM_ST	Same Terr	Ngiyapakuno Ngidoca - Ngiyapakuno, non Ngidoca	0.0109299	0.0111546	0.0191639	0.00673578	0.00879204	0.00850296	13	0.13	1	1	1	1	1	1	0	0	1	0	1	1	0	1	1	1	0	1	0	1	1	1	1	1	1	1	1	0	1	1	1	0	1	1
645	Turkana	NGIDOCA	NGIYAPAKUNO	Tur Ngidoca Ngiyapakuno	DM_ST	Same Terr	Ngiyapakuno Ngidoca - Ngiyapakuno, non Ngidoca	0.0109299	0.0111546	0.0191639	0.00673578	0.00879204	0.00850296	13	0.13	1	1	1	1	1	1	0	0	1	0	1	1	0	1	1	0	0	1	0	1	1	1	1	1	1	1	1	1	0	1	0	1	1	1
704	Turkana	NGIDOCA	NGIYAPAKUNO	Tur Ngidoca Ngiyapakuno	DM_ST	Same Terr	Ngiyapakuno Ngidoca - Ngiyapakuno, non Ngidoca	0.0109299	0.0111546	0.0191639	0.00673578	0.00879204	0.00850296	13	0.13	1	1	1	1	1	1	0	0	1	0	0	1	0	1	1	0	0	1	1	1	1	1	1	1	1	1	1	0	1	1	0	0	1	0
755	Turkana	NGIDOCA	NGIYAPAKUNO	Tur Ngidoca Ngiyapakuno	DM_ST	Same Terr	Ngiyapakuno Ngidoca - Ngiyapakuno, non Ngidoca	0.0109299	0.0111546	0.0191639	0.00673578	0.00879204	0.00850296	13	0.13	1	1	1	0	1	0	0	0	0	0	1	1	0	1	1	0	0	1	1	1	1	1	1	1	1	1	0	0	1	1	0	0	1	1
760	Turkana	NGIDOCA	NGIYAPAKUNO	Tur Ngidoca Ngiyapakuno	DM_ST	Same Terr	Ngiyapakuno Ngidoca - Ngiyapakuno, non Ngidoca	0.0109299	0.0111546	0.0191639	0.00673578	0.00879204	0.00850296	13	0.13	1	1	1	0	1	1	0	0	1	0	1	1	0	1	1	1	1	1	1	1	1	1	1	1	1	1	1	1	0	1	1	1	1	0
354	Turkana	NGIPONGAA	KWATELA	Tur Ngipongaa Kwatela	DM_ST	Same Terr	Kwatela Ngipongaa - Kwatela, non Ngipongaa	0.0151768	0.00667109	0.0100679	0.0182067	0.0164021	0.0247978	16	0.16	1	1	1	1	1	1	0	0	1	0	0	1	0	1	1	1	0	1	0	1	1	1	1	1	1	1	1	0	1	1	0	1	1	1
363	Turkana	NGIPONGAA	KWATELA	Tur Ngipongaa Kwatela	DM_ST	Same Terr	Kwatela Ngipongaa - Kwatela, non Ngipongaa	0.0151768	0.00667109	0.0100679	0.0182067	0.0164021	0.0247978	16	0.16	1	1	1	1	0	0	0	0	1	0	0	1	0	1	1	0	0	1	1	1	1	1	1	1	0	1	0	0	1	1	0	0	1	1
375	Turkana	NGIPONGAA	KWATELA	Tur Ngipongaa Kwatela	DM_ST	Same Terr	Kwatela Ngipongaa - Kwatela, non Ngipongaa	0.0151768	0.00667109	0.0100679	0.0182067	0.0164021	0.0247978	16	0.16	1	1	1	0	1	1	0	0	1	0	0	1	0	1	1	0	1	1	1	1	1	1	1	1	1	1	0	0	1	1	0	1	1	1
385	Turkana	NGIPONGAA	KWATELA	Tur Ngipongaa Kwatela	DM_ST	Same Terr	Kwatela Ngipongaa - Kwatela, non Ngipongaa	0.0151768	0.00667109	0.0100679	0.0182067	0.0164021	0.0247978	16	0.16	1	1	1	1	1	0	0	0	1	0	0	1	0	1	1	0	0	1	1	1	1	1	1	1	1	1	0	0	0	1	1	0	1	1
414	Turkana	NGIPONGAA	KWATELA	Tur Ngipongaa Kwatela	DM_ST	Same Terr	Kwatela Ngipongaa - Kwatela, non Ngipongaa	0.0151768	0.00667109	0.0100679	0.0182067	0.0164021	0.0247978	16	0.16	1	1	1	0	1	1	0	0	1	0	0	1	0	1	1	0	0	1	1	1	1	1	1	1	1	1	0	0	1	1	0	1	1	1
449	Turkana	NGIPONGAA	KWATELA	Tur Ngipongaa Kwatela	DM_ST	Same Terr	Kwatela Ngipongaa - Kwatela, non Ngipongaa	0.0151768	0.00667109	0.0100679	0.0182067	0.0164021	0.0247978	16	0.16	1	1	1	1	1	0	0	0	1	0	1	1	0	1	1	0	0	1	1	1	1	1	1	1	1	1	0	0	0	1	0	1	1	1
456	Turkana	NGIPONGAA	KWATELA	Tur Ngipongaa Kwatela	DM_ST	Same Terr	Kwatela Ngipongaa - Kwatela, non Ngipongaa	0.0151768	0.00667109	0.0100679	0.0182067	0.0164021	0.0247978	16	0.16	1	1	1	1	1	1	0	0	1	0	0	1	0	1	1	0	1	1	1	1	1	1	1	1	1	1	1	0	1	1	1	1	1	1
484	Turkana	NGIPONGAA	KWATELA	Tur Ngipongaa Kwatela	DM_ST	Same Terr	Kwatela Ngipongaa - Kwatela, non Ngipongaa	0.0151768	0.00667109	0.0100679	0.0182067	0.0164021	0.0247978	16	0.16	1	1	1	1	1	1	0	0	1	1	0	1	0	1	1	1	1	1	1	1	1	1	1	1	0	1	0	0	1	1	1	1	1	1
643	Turkana	NGIPONGAA	KWATELA	Tur Ngipongaa Kwatela	DM_ST	Same Terr	Kwatela Ngipongaa - Kwatela, non Ngipongaa	0.0151768	0.00667109	0.0100679	0.0182067	0.0164021	0.0247978	16	0.16	1	1	1	1	1	1	0	0	1	0	0	1	0	1	1	0	1	1	1	1	1	1	1	1	1	1	1	0	0	1	0	1	1	1
648	Turkana	NGIPONGAA	KWATELA	Tur Ngipongaa Kwatela	DM_ST	Same Terr	Kwatela Ngipongaa - Kwatela, non Ngipongaa	0.0151768	0.00667109	0.0100679	0.0182067	0.0164021	0.0247978	16	0.16	1	1	1	1	1	1	0	0	1	0	0	1	0	1	1	0	0	1	1	1	1	1	1	1	1	1	1	0	1	1	0	1	1	1
652	Turkana	NGIPONGAA	KWATELA	Tur Ngipongaa Kwatela	DM_ST	Same Terr	Kwatela Ngipongaa - Kwatela, non Ngipongaa	0.0151768	0.00667109	0.0100679	0.0182067	0.0164021	0.0247978	16	0.16	0	1	1	1	1	1	0	0	0	0	0	1	0	1	1	0	1	1	0	1	1	1	1	1	1	1	1	0	1	1	0	0	1	1
705	Turkana	NGIPONGAA	KWATELA	Tur Ngipongaa Kwatela	DM_ST	Same Terr	Kwatela Ngipongaa - Kwatela, non Ngipongaa	0.0151768	0.00667109	0.0100679	0.0182067	0.0164021	0.0247978	16	0.16	1	1	1	1	1	1	0	1	1	0	0	1	0	1	1	1	1	1	1	1	1	1	1	1	1	1	1	0	1	1	0	1	1	1
756	Turkana	NGIPONGAA	KWATELA	Tur Ngipongaa Kwatela	DM_ST	Same Terr	Kwatela Ngipongaa - Kwatela, non Ngipongaa	0.0151768	0.00667109	0.0100679	0.0182067	0.0164021	0.0247978	16	0.16	1	1	1	0	1	1	0	0	1	0	0	1	0	1	1	0	1	1	1	1	1	1	1	1	1	1	0	0	1	1	0	0	1	0
415	Turkana	NGIPONGAA	NGIBOCHOROS	Tur Ngipongaa Ngibocoros	DM_ST	Same Terr	Ngibochoros Ngipongaa - Ngibochoros, non Ngipongaa	0.0079584	0.00797509	0.0105476	0.00698438	0.00796784	0.00699769	8.84	0.0884	1	1	1	0	1	1	0	0	1	0	1	1	0	1	1	0	1	1	1	1	1	1	1	1	1	1	0	0	0	0	1	1	1	0
434	Turkana	NGIPONGAA	NGIBOCHOROS	Tur Ngipongaa Ngibocoros	DM_ST	Same Terr	Ngibochoros Ngipongaa - Ngibochoros, non Ngipongaa	0.0079584	0.00797509	0.0105476	0.00698438	0.00796784	0.00699769	8.84	0.0884	0	1	0	0	1	0	0	0	1	0	1	1	0	1	1	0	0	1	1	1	1	1	1	1	1	1	0	0	0	1	0	1	1	0
458	Turkana	NGIPONGAA	NGIBOCHOROS	Tur Ngipongaa Ngibocoros	DM_ST	Same Terr	Ngibochoros Ngipongaa - Ngibochoros, non Ngipongaa	0.0079584	0.00797509	0.0105476	0.00698438	0.00796784	0.00699769	8.84	0.0884	0	1	0	1	1	0	0	0	1	0	1	1	1	1	1	0	0	1	0	1	0	1	1	1	1	1	0	0	1	0	0	1	1	1
466	Turkana	NGIPONGAA	NGIBOCHOROS	Tur Ngipongaa Ngibocoros	DM_ST	Same Terr	Ngibochoros Ngipongaa - Ngibochoros, non Ngipongaa	0.0079584	0.00797509	0.0105476	0.00698438	0.00796784	0.00699769	8.84	0.0884	1	1	1	0	1	1	0	0	1	0	1	1	0	1	1	0	0	1	0	1	1	1	1	1	1	1	0	1	0	0	0	1	1	1
467	Turkana	NGIPONGAA	NGIBOCHOROS	Tur Ngipongaa Ngibocoros	DM_ST	Same Terr	Ngibochoros Ngipongaa - Ngibochoros, non Ngipongaa	0.0079584	0.00797509	0.0105476	0.00698438	0.00796784	0.00699769	8.84	0.0884	1	1	1	0	1	1	0	0	1	0	1	1	0	1	1	1	0	1	1	1	0	1	1	1	1	1	0	0	0	1	1	0	1	1
671	Turkana	NGIPONGAA	NGIBOCHOROS	Tur Ngipongaa Ngibocoros	DM_ST	Same Terr	Ngibochoros Ngipongaa - Ngibochoros, non Ngipongaa	0.0079584	0.00797509	0.0105476	0.00698438	0.00796784	0.00699769	8.84	0.0884	0	1	1	0	1	1	0	0	1	0	0	1	1	1	1	0	1	1	1	1	1	1	1	1	1	1	0	0	0	0	0	1	1	1
683	Turkana	NGIPONGAA	NGIBOCHOROS	Tur Ngipongaa Ngibocoros	DM_ST	Same Terr	Ngibochoros Ngipongaa - Ngibochoros, non Ngipongaa	0.0079584	0.00797509	0.0105476	0.00698438	0.00796784	0.00699769	8.84	0.0884	1	1	0	0	1	0	0	0	0	0	1	1	0	1	1	0	0	1	1	1	0	1	1	1	1	1	0	0	0	1	1	0	1	0
709	Turkana	NGIPONGAA	NGIBOCHOROS	Tur Ngipongaa Ngibocoros	DM_ST	Same Terr	Ngibochoros Ngipongaa - Ngibochoros, non Ngipongaa	0.0079584	0.00797509	0.0105476	0.00698438	0.00796784	0.00699769	8.84	0.0884	0	1	1	0	1	0	0	0	1	0	1	1	1	1	1	0	0	1	1	1	1	1	1	1	1	1	0	0	1	1	1	1	1	0
761	Turkana	NGIPONGAA	NGIBOCHOROS	Tur Ngipongaa Ngibocoros	DM_ST	Same Terr	Ngibochoros Ngipongaa - Ngibochoros, non Ngipongaa	0.0079584	0.00797509	0.0105476	0.00698438	0.00796784	0.00699769	8.84	0.0884	1	1	1	0	1	1	0	0	1	0	1	1	1	1	1	0	0	1	1	1	1	1	1	1	1	1	0	0	0	1	0	1	1	0
762	Turkana	NGIPONGAA	NGIBOCHOROS	Tur Ngipongaa Ngibocoros	DM_ST	Same Terr	Ngibochoros Ngipongaa - Ngibochoros, non Ngipongaa	0.0079584	0.00797509	0.0105476	0.00698438	0.00796784	0.00699769	8.84	0.0884	1	1	1	0	1	1	0	1	1	0	1	1	0	1	1	0	1	1	1	1	0	1	1	1	1	1	0	0	0	1	0	1	1	0
765	Turkana	NGIPONGAA	NGIBOCHOROS	Tur Ngipongaa Ngibocoros	DM_ST	Same Terr	Ngibochoros Ngipongaa - Ngibochoros, non Ngipongaa	0.0079584	0.00797509	0.0105476	0.00698438	0.00796784	0.00699769	8.84	0.0884	0	1	1	0	1	0	0	0	1	0	1	1	1	1	1	1	1	1	1	1	1	1	1	1	1	1	0	1	1	1	0	1	1	1
355	Turkana	NGIPONGAA	NGIYAPAKUNO	Tur Ngipongaa Ngiyapakuno	DM_ST	Same Terr	Ngiyapakuno Ngipongaa - Ngiyapakuno, non Ngipongaa	0.0116179	0.00708409	0.0199313	0.00742473	0.0154222	0.0126269	12.8	0.128	1	1	1	1	1	1	0	0	1	0	1	1	0	1	1	1	1	1	1	1	1	1	1	1	1	1	1	0	1	1	0	1	1	1
397	Turkana	NGIPONGAA	NGIYAPAKUNO	Tur Ngipongaa Ngiyapakuno	DM_ST	Same Terr	Ngiyapakuno Ngipongaa - Ngiyapakuno, non Ngipongaa	0.0116179	0.00708409	0.0199313	0.00742473	0.0154222	0.0126269	12.8	0.128	1	1	1	1	1	1	0	0	1	0	1	1	0	1	1	0	0	1	1	1	1	1	1	1	1	1	0	0	0	1	0	1	1	1
483	Turkana	NGIPONGAA	NGIYAPAKUNO	Tur Ngipongaa Ngiyapakuno	DM_ST	Same Terr	Ngiyapakuno Ngipongaa - Ngiyapakuno, non Ngipongaa	0.0116179	0.00708409	0.0199313	0.00742473	0.0154222	0.0126269	12.8	0.128	1	1	1	0	1	1	0	0	1	0	1	1	0	1	1	1	0	1	0	1	1	1	1	1	1	1	0	0	1	1	1	1	1	0
504	Turkana	NGIPONGAA	NGIYAPAKUNO	Tur Ngipongaa Ngiyapakuno	DM_ST	Same Terr	Ngiyapakuno Ngipongaa - Ngiyapakuno, non Ngipongaa	0.0116179	0.00708409	0.0199313	0.00742473	0.0154222	0.0126269	12.8	0.128	1	1	0	0	1	0	0	1	1	0	1	1	0	1	1	1	0	1	1	1	1	1	1	1	1	1	0	0	0	1	0	1	1	0
550	Turkana	NGIPONGAA	NGIYAPAKUNO	Tur Ngipongaa Ngiyapakuno	DM_ST	Same Terr	Ngiyapakuno Ngipongaa - Ngiyapakuno, non Ngipongaa	0.0116179	0.00708409	0.0199313	0.00742473	0.0154222	0.0126269	12.8	0.128	0	1	1	1	0	1	0	0	1	0	0	1	0	1	1	1	0	1	1	1	1	1	1	1	1	1	1	0	1	1	1	1	1	1
562	Turkana	NGIPONGAA	NGIYAPAKUNO	Tur Ngipongaa Ngiyapakuno	DM_ST	Same Terr	Ngiyapakuno Ngipongaa - Ngiyapakuno, non Ngipongaa	0.0116179	0.00708409	0.0199313	0.00742473	0.0154222	0.0126269	12.8	0.128	1	1	1	0	1	1	0	0	1	0	1	1	1	1	1	1	0	1	1	1	1	1	1	1	1	1	0	0	1	1	1	1	1	1
588	Turkana	NGIPONGAA	NGIYAPAKUNO	Tur Ngipongaa Ngiyapakuno	DM_ST	Same Terr	Ngiyapakuno Ngipongaa - Ngiyapakuno, non Ngipongaa	0.0116179	0.00708409	0.0199313	0.00742473	0.0154222	0.0126269	12.8	0.128	1	1	1	0	1	1	0	0	1	0	1	1	1	1	1	1	0	1	1	1	1	1	1	1	1	1	0	0	1	1	1	1	1	1
646	Turkana	NGIPONGAA	NGIYAPAKUNO	Tur Ngipongaa Ngiyapakuno	DM_ST	Same Terr	Ngiyapakuno Ngipongaa - Ngiyapakuno, non Ngipongaa	0.0116179	0.00708409	0.0199313	0.00742473	0.0154222	0.0126269	12.8	0.128	1	1	1	1	1	1	0	0	1	0	0	1	0	1	1	0	1	1	1	1	1	1	1	1	1	1	1	0	1	1	1	1	1	1
649	Turkana	NGIPONGAA	NGIYAPAKUNO	Tur Ngipongaa Ngiyapakuno	DM_ST	Same Terr	Ngiyapakuno Ngipongaa - Ngiyapakuno, non Ngipongaa	0.0116179	0.00708409	0.0199313	0.00742473	0.0154222	0.0126269	12.8	0.128	1	1	1	1	1	1	0	0	1	0	0	1	0	1	1	1	1	1	1	1	1	1	1	1	1	1	1	0	1	1	0	1	1	1
672	Turkana	NGIPONGAA	NGIYAPAKUNO	Tur Ngipongaa Ngiyapakuno	DM_ST	Same Terr	Ngiyapakuno Ngipongaa - Ngiyapakuno, non Ngipongaa	0.0116179	0.00708409	0.0199313	0.00742473	0.0154222	0.0126269	12.8	0.128	0	0	1	0	1	0	0	0	1	0	1	1	0	1	1	0	0	1	1	1	1	1	1	1	0	1	0	0	1	1	0	1	1	0
686	Turkana	NGIPONGAA	NGIYAPAKUNO	Tur Ngipongaa Ngiyapakuno	DM_ST	Same Terr	Ngiyapakuno Ngipongaa - Ngiyapakuno, non Ngipongaa	0.0116179	0.00708409	0.0199313	0.00742473	0.0154222	0.0126269	12.8	0.128	0	1	1	0	1	0	0	0	1	0	1	1	0	1	1	0	0	1	1	1	0	1	1	1	1	1	0	0	0	1	0	0	1	0
751	Turkana	NGIPONGAA	NGIYAPAKUNO	Tur Ngipongaa Ngiyapakuno	DM_ST	Same Terr	Ngiyapakuno Ngipongaa - Ngiyapakuno, non Ngipongaa	0.0116179	0.00708409	0.0199313	0.00742473	0.0154222	0.0126269	12.8	0.128	1	1	0	0	1	1	0	1	1	0	1	1	0	1	1	0	0	1	1	1	1	1	1	1	1	1	1	0	1	1	0	1	1	0
411	Turkana	NGISIGER	KWATELA	Tur Ngisiger Kwatela	DM_ST	Same Terr	Kwatela Ngisiger - Kwatela, non Ngisiger	0.0138937	0.00916404	0.00719598	0.00972472	0.0162979	0.0276391	15.41	0.1541	1	1	1	1	1	1	0	0	1	0	1	1	0	1	1	0	0	1	0	1	1	1	1	1	0	1	1	0	1	1	1	1	1	1
412	Turkana	NGISIGER	KWATELA	Tur Ngisiger Kwatela	DM_ST	Same Terr	Kwatela Ngisiger - Kwatela, non Ngisiger	0.0138937	0.00916404	0.00719598	0.00972472	0.0162979	0.0276391	15.41	0.1541	1	1	1	1	1	1	0	0	1	0	0	1	1	1	1	1	1	1	1	1	1	1	1	1	1	1	0	0	1	1	0	1	1	1
551	Turkana	NGISIGER	KWATELA	Tur Ngisiger Kwatela	DM_ST	Same Terr	Kwatela Ngisiger - Kwatela, non Ngisiger	0.0138937	0.00916404	0.00719598	0.00972472	0.0162979	0.0276391	15.41	0.1541	1	0	1	1	1	1	0	0	1	0	1	1	0	1	1	0	0	1	1	1	1	1	1	1	1	1	0	0	1	1	0	1	1	1
553	Turkana	NGISIGER	KWATELA	Tur Ngisiger Kwatela	DM_ST	Same Terr	Kwatela Ngisiger - Kwatela, non Ngisiger	0.0138937	0.00916404	0.00719598	0.00972472	0.0162979	0.0276391	15.41	0.1541	1	1	1	1	1	1	0	0	1	0	1	1	0	1	1	0	1	1	1	1	1	1	1	1	1	1	1	0	0	1	0	1	1	1
555	Turkana	NGISIGER	KWATELA	Tur Ngisiger Kwatela	DM_ST	Same Terr	Kwatela Ngisiger - Kwatela, non Ngisiger	0.0138937	0.00916404	0.00719598	0.00972472	0.0162979	0.0276391	15.41	0.1541	1	1	1	1	1	1	0	0	1	0	1	1	1	1	1	0	1	1	1	1	1	1	1	1	1	1	1	0	1	1	1	1	1	0
627	Turkana	NGISIGER	KWATELA	Tur Ngisiger Kwatela	DM_ST	Same Terr	Kwatela Ngisiger - Kwatela, non Ngisiger	0.0138937	0.00916404	0.00719598	0.00972472	0.0162979	0.0276391	15.41	0.1541	1	1	1	1	1	1	0	0	1	0	0	1	0	1	1	1	1	1	1	1	1	1	1	1	1	1	1	1	1	1	1	1	1	1
651	Turkana	NGISIGER	KWATELA	Tur Ngisiger Kwatela	DM_ST	Same Terr	Kwatela Ngisiger - Kwatela, non Ngisiger	0.0138937	0.00916404	0.00719598	0.00972472	0.0162979	0.0276391	15.41	0.1541	1	1	1	1	1	1	0	0	1	0	0	1	1	1	1	1	1	1	1	1	1	1	1	1	1	1	1	0	1	1	0	1	1	1
701	Turkana	NGISIGER	KWATELA	Tur Ngisiger Kwatela	DM_ST	Same Terr	Kwatela Ngisiger - Kwatela, non Ngisiger	0.0138937	0.00916404	0.00719598	0.00972472	0.0162979	0.0276391	15.41	0.1541	1	1	1	1	1	1	0	0	1	0	1	1	0	1	1	1	1	1	1	1	1	1	1	1	1	1	0	1	1	1	0	1	1	0
702	Turkana	NGISIGER	KWATELA	Tur Ngisiger Kwatela	DM_ST	Same Terr	Kwatela Ngisiger - Kwatela, non Ngisiger	0.0138937	0.00916404	0.00719598	0.00972472	0.0162979	0.0276391	15.41	0.1541	1	1	1	1	1	1	0	0	1	0	0	1	0	1	1	1	1	1	1	1	1	1	1	1	1	1	0	0	1	1	0	1	1	1
707	Turkana	NGISIGER	KWATELA	Tur Ngisiger Kwatela	DM_ST	Same Terr	Kwatela Ngisiger - Kwatela, non Ngisiger	0.0138937	0.00916404	0.00719598	0.00972472	0.0162979	0.0276391	15.41	0.1541	1	1	1	1	1	1	0	0	1	0	0	1	1	1	1	1	1	1	1	1	1	1	1	1	1	1	0	0	1	1	0	1	1	1
708	Turkana	NGISIGER	KWATELA	Tur Ngisiger Kwatela	DM_ST	Same Terr	Kwatela Ngisiger - Kwatela, non Ngisiger	0.0138937	0.00916404	0.00719598	0.00972472	0.0162979	0.0276391	15.41	0.1541	0	1	1	1	1	1	0	0	1	0	1	1	0	1	1	1	1	1	1	1	1	1	1	1	1	1	1	0	0	1	1	0	1	1
754	Turkana	NGISIGER	KWATELA	Tur Ngisiger Kwatela	DM_ST	Same Terr	Kwatela Ngisiger - Kwatela, non Ngisiger	0.0138937	0.00916404	0.00719598	0.00972472	0.0162979	0.0276391	15.41	0.1541	1	1	1	0	1	0	0	0	1	0	1	1	0	1	1	0	1	1	1	1	1	1	1	1	1	1	0	0	1	1	0	1	1	1
370	Turkana	NGISIGER	NGIBOCHOROS	Tur Ngisiger Ngibocoros	DM_ST	Same Terr	Ngibochoros Ngisiger - Ngibochoros, non Ngisiger	0.0110674	0.0100693	0.0149282	0.0144925	0.00726018	0.00690443	9.21	0.0921	1	1	1	1	1	1	0	0	1	0	1	1	1	1	1	0	1	1	1	1	1	1	1	1	1	1	0	0	0	1	1	1	1	1
443	Turkana	NGISIGER	NGIBOCHOROS	Tur Ngisiger Ngibocoros	DM_ST	Same Terr	Ngibochoros Ngisiger - Ngibochoros, non Ngisiger	0.0110674	0.0100693	0.0149282	0.0144925	0.00726018	0.00690443	9.21	0.0921	0	1	1	1	0	1	0	0	1	0	1	1	0	1	1	0	1	1	0	1	1	1	1	1	1	1	0	0	0	1	0	1	1	0
460	Turkana	NGISIGER	NGIBOCHOROS	Tur Ngisiger Ngibocoros	DM_ST	Same Terr	Ngibochoros Ngisiger - Ngibochoros, non Ngisiger	0.0110674	0.0100693	0.0149282	0.0144925	0.00726018	0.00690443	9.21	0.0921	1	1	1	0	1	1	0	0	1	0	1	1	0	1	1	0	0	1	1	1	1	1	1	1	1	1	0	0	0	1	1	1	1	1
473	Turkana	NGISIGER	NGIBOCHOROS	Tur Ngisiger Ngibocoros	DM_ST	Same Terr	Ngibochoros Ngisiger - Ngibochoros, non Ngisiger	0.0110674	0.0100693	0.0149282	0.0144925	0.00726018	0.00690443	9.21	0.0921	0	1	1	1	1	0	0	0	1	0	1	1	0	1	1	0	1	1	1	1	1	1	1	1	1	1	0	0	0	1	1	1	1	0
505	Turkana	NGISIGER	NGIBOCHOROS	Tur Ngisiger Ngibocoros	DM_ST	Same Terr	Ngibochoros Ngisiger - Ngibochoros, non Ngisiger	0.0110674	0.0100693	0.0149282	0.0144925	0.00726018	0.00690443	9.21	0.0921	1	1	1	0	1	0	0	0	1	0	1	1	0	1	1	0	0	1	1	1	1	1	1	1	1	1	0	0	0	0	1	0	0	0
585	Turkana	NGISIGER	NGIBOCHOROS	Tur Ngisiger Ngibocoros	DM_ST	Same Terr	Ngibochoros Ngisiger - Ngibochoros, non Ngisiger	0.0110674	0.0100693	0.0149282	0.0144925	0.00726018	0.00690443	9.21	0.0921	1	1	1	0	1	0	0	0	1	0	1	1	0	1	1	1	1	1	1	1	1	1	1	1	1	1	0	0	0	1	1	1	1	0
670	Turkana	NGISIGER	NGIBOCHOROS	Tur Ngisiger Ngibocoros	DM_ST	Same Terr	Ngibochoros Ngisiger - Ngibochoros, non Ngisiger	0.0110674	0.0100693	0.0149282	0.0144925	0.00726018	0.00690443	9.21	0.0921	0	1	0	0	1	0	0	0	1	0	1	1	1	1	1	0	1	1	1	1	1	1	1	1	1	1	1	0	0	0	1	1	1	0
710	Turkana	NGISIGER	NGIBOCHOROS	Tur Ngisiger Ngibocoros	DM_ST	Same Terr	Ngibochoros Ngisiger - Ngibochoros, non Ngisiger	0.0110674	0.0100693	0.0149282	0.0144925	0.00726018	0.00690443	9.21	0.0921	0	1	1	1	1	0	0	0	1	0	1	1	1	1	1	0	1	1	1	1	1	1	1	1	1	1	0	0	0	0	1	1	1	1
750	Turkana	NGISIGER	NGIBOCHOROS	Tur Ngisiger Ngibocoros	DM_ST	Same Terr	Ngibochoros Ngisiger - Ngibochoros, non Ngisiger	0.0110674	0.0100693	0.0149282	0.0144925	0.00726018	0.00690443	9.21	0.0921	1	1	1	1	1	1	0	0	1	0	1	1	0	1	1	1	1	1	0	1	1	1	1	1	1	1	1	1	1	1	1	1	1	0
759	Turkana	NGISIGER	NGIBOCHOROS	Tur Ngisiger Ngibocoros	DM_ST	Same Terr	Ngibochoros Ngisiger - Ngibochoros, non Ngisiger	0.0110674	0.0100693	0.0149282	0.0144925	0.00726018	0.00690443	9.21	0.0921	1	1	1	1	1	1	0	0	1	0	1	1	0	1	1	0	0	1	1	1	0	1	1	1	1	1	0	1	0	0	1	1	1	1
766	Turkana	NGISIGER	NGIBOCHOROS	Tur Ngisiger Ngibocoros	DM_ST	Same Terr	Ngibochoros Ngisiger - Ngibochoros, non Ngisiger	0.0110674	0.0100693	0.0149282	0.0144925	0.00726018	0.00690443	9.21	0.0921	0	1	1	0	1	1	0	0	1	0	1	1	0	1	1	0	0	1	1	1	1	1	1	1	1	1	0	1	0	0	0	1	1	0
767	Turkana	NGISIGER	NGIBOCHOROS	Tur Ngisiger Ngibocoros	DM_ST	Same Terr	Ngibochoros Ngisiger - Ngibochoros, non Ngisiger	0.0110674	0.0100693	0.0149282	0.0144925	0.00726018	0.00690443	9.21	0.0921	0	1	0	0	0	0	0	0	1	0	0	1	0	1	1	0	0	1	1	1	0	1	1	1	1	1	0	0	0	1	0	0	1	0
768	Turkana	NGISIGER	NGIBOCHOROS	Tur Ngisiger Ngibocoros	DM_ST	Same Terr	Ngibochoros Ngisiger - Ngibochoros, non Ngisiger	0.0110674	0.0100693	0.0149282	0.0144925	0.00726018	0.00690443	9.21	0.0921	0	1	1	1	1	0	0	0	1	0	1	1	1	1	1	0	1	1	1	1	1	1	1	1	1	1	1	0	0	0	1	1	1	0
770	Turkana	NGISIGER	NGIBOCHOROS	Tur Ngisiger Ngibocoros	DM_ST	Same Terr	Ngibochoros Ngisiger - Ngibochoros, non Ngisiger	0.0110674	0.0100693	0.0149282	0.0144925	0.00726018	0.00690443	9.21	0.0921	0	1	1	0	1	0	0	0	1	0	1	1	1	1	1	0	0	1	1	1	0	1	1	1	1	1	1	0	0	1	1	0	0	0
380	Turkana	NGISIGER	NGIYAPAKUNO	Tur Ngisiger Ngiyapakuno	DM_ST	Same Terr	Ngiyapakuno Ngisiger - Ngiyapakuno, non Ngisiger	0.0105403	0.0080226	0.012149	0.00469942	0.0118051	0.0163318	14.58	0.1458	1	1	1	0	1	0	0	0	1	0	0	1	0	1	1	0	0	1	1	1	1	1	1	1	1	1	0	0	0	1	0	1	1	0
408	Turkana	NGISIGER	NGIYAPAKUNO	Tur Ngisiger Ngiyapakuno	DM_ST	Same Terr	Ngiyapakuno Ngisiger - Ngiyapakuno, non Ngisiger	0.0105403	0.0080226	0.012149	0.00469942	0.0118051	0.0163318	14.58	0.1458	0	1	1	1	0	0	0	1	1	0	1	1	0	1	1	0	1	1	1	1	1	1	1	1	1	1	0	0	0	1	0	1	1	0
424	Turkana	NGISIGER	NGIYAPAKUNO	Tur Ngisiger Ngiyapakuno	DM_ST	Same Terr	Ngiyapakuno Ngisiger - Ngiyapakuno, non Ngisiger	0.0105403	0.0080226	0.012149	0.00469942	0.0118051	0.0163318	14.58	0.1458	1	1	1	0	1	0	0	1	1	0	1	1	0	1	1	0	0	1	1	1	1	1	1	1	1	1	1	0	1	1	1	1	1	1
425	Turkana	NGISIGER	NGIYAPAKUNO	Tur Ngisiger Ngiyapakuno	DM_ST	Same Terr	Ngiyapakuno Ngisiger - Ngiyapakuno, non Ngisiger	0.0105403	0.0080226	0.012149	0.00469942	0.0118051	0.0163318	14.58	0.1458	1	1	1	1	1	1	0	0	1	0	0	1	0	1	1	1	0	1	1	1	1	1	1	1	1	1	1	0	0	1	1	1	1	1
470	Turkana	NGISIGER	NGIYAPAKUNO	Tur Ngisiger Ngiyapakuno	DM_ST	Same Terr	Ngiyapakuno Ngisiger - Ngiyapakuno, non Ngisiger	0.0105403	0.0080226	0.012149	0.00469942	0.0118051	0.0163318	14.58	0.1458	1	1	1	0	1	1	0	0	1	0	1	1	0	1	1	0	1	1	1	1	1	1	1	1	1	1	0	0	1	1	1	1	1	1
572	Turkana	NGISIGER	NGIYAPAKUNO	Tur Ngisiger Ngiyapakuno	DM_ST	Same Terr	Ngiyapakuno Ngisiger - Ngiyapakuno, non Ngisiger	0.0105403	0.0080226	0.012149	0.00469942	0.0118051	0.0163318	14.58	0.1458	1	1	1	1	1	1	0	0	1	0	0	1	0	1	1	0	0	1	0	1	1	1	1	1	1	1	1	0	1	1	0	1	1	1
642	Turkana	NGISIGER	NGIYAPAKUNO	Tur Ngisiger Ngiyapakuno	DM_ST	Same Terr	Ngiyapakuno Ngisiger - Ngiyapakuno, non Ngisiger	0.0105403	0.0080226	0.012149	0.00469942	0.0118051	0.0163318	14.58	0.1458	1	1	1	1	1	1	0	0	1	0	0	1	0	1	1	0	1	1	1	1	1	1	1	1	1	1	0	0	1	1	0	1	1	1
667	Turkana	NGISIGER	NGIYAPAKUNO	Tur Ngisiger Ngiyapakuno	DM_ST	Same Terr	Ngiyapakuno Ngisiger - Ngiyapakuno, non Ngisiger	0.0105403	0.0080226	0.012149	0.00469942	0.0118051	0.0163318	14.58	0.1458	1	1	1	1	0	0	0	0	1	0	1	1	0	1	1	0	0	1	1	1	1	1	1	1	1	1	0	0	0	1	0	1	1	1
669	Turkana	NGISIGER	NGIYAPAKUNO	Tur Ngisiger Ngiyapakuno	DM_ST	Same Terr	Ngiyapakuno Ngisiger - Ngiyapakuno, non Ngisiger	0.0105403	0.0080226	0.012149	0.00469942	0.0118051	0.0163318	14.58	0.1458	1	1	1	1	1	1	0	0	1	0	0	1	0	1	1	1	0	1	1	1	1	1	1	1	1	1	1	0	1	1	0	1	1	0
684	Turkana	NGISIGER	NGIYAPAKUNO	Tur Ngisiger Ngiyapakuno	DM_ST	Same Terr	Ngiyapakuno Ngisiger - Ngiyapakuno, non Ngisiger	0.0105403	0.0080226	0.012149	0.00469942	0.0118051	0.0163318	14.58	0.1458	1	1	1	0	1	1	0	0	1	0	0	1	1	1	1	1	0	1	1	1	1	1	1	1	1	1	0	0	0	0	1	1	1	1
752	Turkana	NGISIGER	NGIYAPAKUNO	Tur Ngisiger Ngiyapakuno	DM_ST	Same Terr	Ngiyapakuno Ngisiger - Ngiyapakuno, non Ngisiger	0.0105403	0.0080226	0.012149	0.00469942	0.0118051	0.0163318	14.58	0.1458	1	1	1	1	1	1	0	0	1	0	1	1	0	1	1	0	0	1	1	1	1	1	1	1	1	1	0	0	1	1	1	1	1	1
769	Turkana	NGISIGER	NGIYAPAKUNO	Tur Ngisiger Ngiyapakuno	DM_ST	Same Terr	Ngiyapakuno Ngisiger - Ngiyapakuno, non Ngisiger	0.0105403	0.0080226	0.012149	0.00469942	0.0118051	0.0163318	14.58	0.1458	0	1	1	0	1	0	0	0	1	0	1	1	0	1	1	0	1	1	1	1	1	1	1	1	1	1	0	0	0	1	0	1	1	0
353	Turkana	NGIDOCA	KWATELA	Tur Ngidoca Kwatela	SM_DT	Same Clan	Kwatela Ngidoca - non Kwatela, Ngidoca	0.0334148	0.0114477	0.0153863	0.0233776	0.0498053	0.070457	128.44	1.2844	1	1	1	1	1	1	0	0	1	0	0	1	0	1	1	0	0	1	1	1	1	1	1	1	1	1	0	0	1	1	0	1	1	1
369	Turkana	NGIDOCA	KWATELA	Tur Ngidoca Kwatela	SM_DT	Same Clan	Kwatela Ngidoca - non Kwatela, Ngidoca	0.0334148	0.0114477	0.0153863	0.0233776	0.0498053	0.070457	128.44	1.2844	1	1	1	1	1	1	0	0	1	0	0	1	0	1	1	1	0	1	1	1	1	1	1	1	1	1	1	1	1	1	1	0	1	1
404	Turkana	NGIDOCA	KWATELA	Tur Ngidoca Kwatela	SM_DT	Same Clan	Kwatela Ngidoca - non Kwatela, Ngidoca	0.0334148	0.0114477	0.0153863	0.0233776	0.0498053	0.070457	128.44	1.2844	1	1	1	0	1	0	0	1	1	0	1	1	0	1	1	0	1	1	1	1	1	1	1	1	1	1	0	0	1	1	1	1	1	1
422	Turkana	NGIDOCA	KWATELA	Tur Ngidoca Kwatela	SM_DT	Same Clan	Kwatela Ngidoca - non Kwatela, Ngidoca	0.0334148	0.0114477	0.0153863	0.0233776	0.0498053	0.070457	128.44	1.2844	1	1	1	0	1	1	0	0	1	0	1	1	0	1	1	0	0	1	1	1	1	1	1	1	1	1	0	0	0	1	0	1	1	1
436	Turkana	NGIDOCA	KWATELA	Tur Ngidoca Kwatela	SM_DT	Same Clan	Kwatela Ngidoca - non Kwatela, Ngidoca	0.0334148	0.0114477	0.0153863	0.0233776	0.0498053	0.070457	128.44	1.2844	0	0	1	1	1	1	0	0	1	0	0	1	0	1	1	1	0	1	1	1	1	1	1	1	1	1	1	0	0	1	0	1	1	1
540	Turkana	NGIDOCA	KWATELA	Tur Ngidoca Kwatela	SM_DT	Same Clan	Kwatela Ngidoca - non Kwatela, Ngidoca	0.0334148	0.0114477	0.0153863	0.0233776	0.0498053	0.070457	128.44	1.2844	1	1	1	0	0	1	0	0	1	0	1	1	0	1	1	0	1	1	1	1	1	1	1	1	1	1	1	0	1	1	1	0	1	1
573	Turkana	NGIDOCA	KWATELA	Tur Ngidoca Kwatela	SM_DT	Same Clan	Kwatela Ngidoca - non Kwatela, Ngidoca	0.0334148	0.0114477	0.0153863	0.0233776	0.0498053	0.070457	128.44	1.2844	1	1	1	1	1	1	0	0	1	0	1	1	0	1	1	1	0	1	1	1	1	1	1	1	1	1	0	0	1	1	0	0	1	1
654	Turkana	NGIDOCA	KWATELA	Tur Ngidoca Kwatela	SM_DT	Same Clan	Kwatela Ngidoca - non Kwatela, Ngidoca	0.0334148	0.0114477	0.0153863	0.0233776	0.0498053	0.070457	128.44	1.2844	1	1	1	1	1	1	0	0	1	0	1	1	0	1	1	0	0	1	1	1	1	1	1	1	1	1	1	1	1	1	0	0	1	1
656	Turkana	NGIDOCA	KWATELA	Tur Ngidoca Kwatela	SM_DT	Same Clan	Kwatela Ngidoca - non Kwatela, Ngidoca	0.0334148	0.0114477	0.0153863	0.0233776	0.0498053	0.070457	128.44	1.2844	1	1	1	1	1	1	0	0	1	0	0	1	0	1	1	1	0	1	1	1	1	1	1	1	1	1	0	0	1	1	0	1	1	1
659	Turkana	NGIDOCA	KWATELA	Tur Ngidoca Kwatela	SM_DT	Same Clan	Kwatela Ngidoca - non Kwatela, Ngidoca	0.0334148	0.0114477	0.0153863	0.0233776	0.0498053	0.070457	128.44	1.2844	1	1	1	1	1	1	0	0	1	0	0	1	1	1	1	1	1	1	1	1	1	1	1	1	1	1	1	0	1	1	0	1	1	1
660	Turkana	NGIDOCA	KWATELA	Tur Ngidoca Kwatela	SM_DT	Same Clan	Kwatela Ngidoca - non Kwatela, Ngidoca	0.0334148	0.0114477	0.0153863	0.0233776	0.0498053	0.070457	128.44	1.2844	1	1	1	1	1	1	0	0	1	0	0	1	0	1	1	1	1	1	1	1	1	1	1	1	1	1	1	0	1	1	0	1	1	1
674	Turkana	NGIDOCA	KWATELA	Tur Ngidoca Kwatela	SM_DT	Same Clan	Kwatela Ngidoca - non Kwatela, Ngidoca	0.0334148	0.0114477	0.0153863	0.0233776	0.0498053	0.070457	128.44	1.2844	1	1	1	0	1	0	0	0	1	0	1	1	0	1	1	0	1	1	1	1	1	1	1	1	1	1	1	0	0	1	0	1	1	1
366	Turkana	NGIDOCA	NGIBOCHOROS	Tur Ngidoca Ngibocoros	SM_DT	Same Clan	Ngibochoros Ngidoca - non Ngibochoros, Ngidoca	0.0293334	0.0162649	0.0170968	0.0385976	0.0544537	0.0356557	164.01	1.6401	0	1	1	1	1	1	0	0	1	0	0	1	1	1	1	0	0	1	1	1	1	1	1	1	1	1	1	0	0	1	0	0	1	1
377	Turkana	NGIDOCA	NGIBOCHOROS	Tur Ngidoca Ngibocoros	SM_DT	Same Clan	Ngibochoros Ngidoca - non Ngibochoros, Ngidoca	0.0293334	0.0162649	0.0170968	0.0385976	0.0544537	0.0356557	164.01	1.6401	1	1	1	0	1	1	0	0	1	0	1	1	0	1	1	1	1	1	1	1	1	1	1	1	1	1	0	0	0	0	1	1	1	1
386	Turkana	NGIDOCA	NGIBOCHOROS	Tur Ngidoca Ngibocoros	SM_DT	Same Clan	Ngibochoros Ngidoca - non Ngibochoros, Ngidoca	0.0293334	0.0162649	0.0170968	0.0385976	0.0544537	0.0356557	164.01	1.6401	1	1	1	1	1	1	0	0	1	0	0	1	1	1	1	0	0	1	0	1	1	1	1	1	1	1	1	0	1	1	0	1	1	1
465	Turkana	NGIDOCA	NGIBOCHOROS	Tur Ngidoca Ngibocoros	SM_DT	Same Clan	Ngibochoros Ngidoca - non Ngibochoros, Ngidoca	0.0293334	0.0162649	0.0170968	0.0385976	0.0544537	0.0356557	164.01	1.6401	0	1	1	1	1	1	0	0	1	0	1	1	1	1	1	0	0	1	1	1	1	1	1	1	1	1	0	0	0	0	1	1	1	1
721	Turkana	NGIDOCA	NGIBOCHOROS	Tur Ngidoca Ngibocoros	SM_DT	Same Clan	Ngibochoros Ngidoca - non Ngibochoros, Ngidoca	0.0293334	0.0162649	0.0170968	0.0385976	0.0544537	0.0356557	164.01	1.6401	1	1	1	1	1	1	0	0	1	0	0	1	1	1	1	1	1	1	1	1	1	1	1	1	1	1	0	0	1	1	0	1	1	1
722	Turkana	NGIDOCA	NGIBOCHOROS	Tur Ngidoca Ngibocoros	SM_DT	Same Clan	Ngibochoros Ngidoca - non Ngibochoros, Ngidoca	0.0293334	0.0162649	0.0170968	0.0385976	0.0544537	0.0356557	164.01	1.6401	1	1	1	0	1	1	0	1	1	1	0	1	1	1	1	1	1	1	1	1	1	1	1	1	1	1	0	0	1	1	1	1	1	1
725	Turkana	NGIDOCA	NGIBOCHOROS	Tur Ngidoca Ngibocoros	SM_DT	Same Clan	Ngibochoros Ngidoca - non Ngibochoros, Ngidoca	0.0293334	0.0162649	0.0170968	0.0385976	0.0544537	0.0356557	164.01	1.6401	1	1	1	1	1	1	0	0	1	0	1	1	0	1	1	0	0	1	1	1	1	1	1	1	1	1	1	0	0	1	0	1	1	1
726	Turkana	NGIDOCA	NGIBOCHOROS	Tur Ngidoca Ngibocoros	SM_DT	Same Clan	Ngibochoros Ngidoca - non Ngibochoros, Ngidoca	0.0293334	0.0162649	0.0170968	0.0385976	0.0544537	0.0356557	164.01	1.6401	1	1	1	1	1	1	0	0	1	0	1	1	0	1	1	0	0	1	1	1	1	1	1	1	1	1	1	0	0	1	0	1	1	1
778	Turkana	NGIDOCA	NGIBOCHOROS	Tur Ngidoca Ngibocoros	SM_DT	Same Clan	Ngibochoros Ngidoca - non Ngibochoros, Ngidoca	0.0293334	0.0162649	0.0170968	0.0385976	0.0544537	0.0356557	164.01	1.6401	1	1	1	0	1	1	0	0	1	0	1	1	1	1	1	1	0	1	1	1	1	1	1	1	1	1	0	0	1	1	0	1	1	1
782	Turkana	NGIDOCA	NGIBOCHOROS	Tur Ngidoca Ngibocoros	SM_DT	Same Clan	Ngibochoros Ngidoca - non Ngibochoros, Ngidoca	0.0293334	0.0162649	0.0170968	0.0385976	0.0544537	0.0356557	164.01	1.6401	1	1	1	0	1	0	0	0	1	0	1	1	0	1	1	0	1	1	1	1	1	1	1	1	1	1	1	0	0	1	0	1	1	1
786	Turkana	NGIDOCA	NGIBOCHOROS	Tur Ngidoca Ngibocoros	SM_DT	Same Clan	Ngibochoros Ngidoca - non Ngibochoros, Ngidoca	0.0293334	0.0162649	0.0170968	0.0385976	0.0544537	0.0356557	164.01	1.6401	0	1	1	1	1	1	0	0	1	0	0	1	0	1	1	1	1	1	1	1	1	1	1	1	1	1	1	1	1	1	1	1	1	0
403	Turkana	NGIDOCA	NGIYAPAKUNO	Tur Ngidoca Ngiyapakuno	SM_DT	Same Clan	Ngiyapakuno Ngidoca - non Ngiyapakuno, Ngidoca	0.0266025	0.0108673	0.0144869	0.0250431	0.0356927	0.0466186	97.84	0.9784	1	1	1	0	1	1	0	1	1	1	1	1	0	1	1	1	1	1	1	1	1	1	1	1	1	1	1	0	1	1	0	1	1	1
433	Turkana	NGIDOCA	NGIYAPAKUNO	Tur Ngidoca Ngiyapakuno	SM_DT	Same Clan	Ngiyapakuno Ngidoca - non Ngiyapakuno, Ngidoca	0.0266025	0.0108673	0.0144869	0.0250431	0.0356927	0.0466186	97.84	0.9784	1	1	1	1	1	1	0	0	1	0	1	1	0	1	1	0	1	1	1	1	1	1	1	1	1	1	0	0	0	1	0	1	1	1
447	Turkana	NGIDOCA	NGIYAPAKUNO	Tur Ngidoca Ngiyapakuno	SM_DT	Same Clan	Ngiyapakuno Ngidoca - non Ngiyapakuno, Ngidoca	0.0266025	0.0108673	0.0144869	0.0250431	0.0356927	0.0466186	97.84	0.9784	1	1	1	1	1	1	0	0	1	0	1	1	0	1	1	0	0	1	1	1	1	1	1	1	0	1	1	0	0	1	0	1	1	1
468	Turkana	NGIDOCA	NGIYAPAKUNO	Tur Ngidoca Ngiyapakuno	SM_DT	Same Clan	Ngiyapakuno Ngidoca - non Ngiyapakuno, Ngidoca	0.0266025	0.0108673	0.0144869	0.0250431	0.0356927	0.0466186	97.84	0.9784	0	1	1	0	1	1	0	0	1	0	1	1	0	1	1	0	1	1	1	1	1	1	1	1	1	1	1	1	0	1	0	1	1	1
574	Turkana	NGIDOCA	NGIYAPAKUNO	Tur Ngidoca Ngiyapakuno	SM_DT	Same Clan	Ngiyapakuno Ngidoca - non Ngiyapakuno, Ngidoca	0.0266025	0.0108673	0.0144869	0.0250431	0.0356927	0.0466186	97.84	0.9784	1	1	1	1	1	1	0	0	1	0	0	1	0	1	1	1	1	1	1	1	1	1	1	1	1	1	0	0	1	1	0	1	1	1
681	Turkana	NGIDOCA	NGIYAPAKUNO	Tur Ngidoca Ngiyapakuno	SM_DT	Same Clan	Ngiyapakuno Ngidoca - non Ngiyapakuno, Ngidoca	0.0266025	0.0108673	0.0144869	0.0250431	0.0356927	0.0466186	97.84	0.9784	1	1	1	1	1	1	0	0	1	0	0	1	0	1	1	0	0	1	1	1	1	1	1	1	1	1	0	0	0	1	1	1	1	1
688	Turkana	NGIDOCA	NGIYAPAKUNO	Tur Ngidoca Ngiyapakuno	SM_DT	Same Clan	Ngiyapakuno Ngidoca - non Ngiyapakuno, Ngidoca	0.0266025	0.0108673	0.0144869	0.0250431	0.0356927	0.0466186	97.84	0.9784	1	1	1	1	1	1	0	0	1	0	1	1	0	1	1	1	1	1	1	1	1	1	1	1	1	1	0	0	1	1	0	1	1	1
714	Turkana	NGIDOCA	NGIYAPAKUNO	Tur Ngidoca Ngiyapakuno	SM_DT	Same Clan	Ngiyapakuno Ngidoca - non Ngiyapakuno, Ngidoca	0.0266025	0.0108673	0.0144869	0.0250431	0.0356927	0.0466186	97.84	0.9784	1	1	1	0	1	1	0	0	1	0	0	1	1	1	1	1	1	1	1	1	1	1	1	1	1	1	0	0	1	1	0	1	1	1
775	Turkana	NGIDOCA	NGIYAPAKUNO	Tur Ngidoca Ngiyapakuno	SM_DT	Same Clan	Ngiyapakuno Ngidoca - non Ngiyapakuno, Ngidoca	0.0266025	0.0108673	0.0144869	0.0250431	0.0356927	0.0466186	97.84	0.9784	1	1	1	1	1	0	0	0	1	0	0	1	0	1	1	0	1	1	1	1	1	1	1	1	1	1	0	0	1	1	0	1	1	1
783	Turkana	NGIDOCA	NGIYAPAKUNO	Tur Ngidoca Ngiyapakuno	SM_DT	Same Clan	Ngiyapakuno Ngidoca - non Ngiyapakuno, Ngidoca	0.0266025	0.0108673	0.0144869	0.0250431	0.0356927	0.0466186	97.84	0.9784	1	1	1	1	1	1	0	0	1	0	1	1	0	1	1	1	1	1	1	1	1	1	1	1	1	1	1	0	1	1	1	1	1	1
784	Turkana	NGIDOCA	NGIYAPAKUNO	Tur Ngidoca Ngiyapakuno	SM_DT	Same Clan	Ngiyapakuno Ngidoca - non Ngiyapakuno, Ngidoca	0.0266025	0.0108673	0.0144869	0.0250431	0.0356927	0.0466186	97.84	0.9784	1	1	1	0	1	0	0	0	1	0	0	1	0	1	1	0	1	0	1	1	1	1	1	0	1	1	0	0	1	1	0	1	1	1
788	Turkana	NGIDOCA	NGIYAPAKUNO	Tur Ngidoca Ngiyapakuno	SM_DT	Same Clan	Ngiyapakuno Ngidoca - non Ngiyapakuno, Ngidoca	0.0266025	0.0108673	0.0144869	0.0250431	0.0356927	0.0466186	97.84	0.9784	1	0	1	1	1	0	0	1	1	0	0	1	0	1	1	1	1	1	0	1	1	1	1	1	1	1	0	0	1	1	0	1	1	1
789	Turkana	NGIDOCA	NGIYAPAKUNO	Tur Ngidoca Ngiyapakuno	SM_DT	Same Clan	Ngiyapakuno Ngidoca - non Ngiyapakuno, Ngidoca	0.0266025	0.0108673	0.0144869	0.0250431	0.0356927	0.0466186	97.84	0.9784	1	1	1	0	1	1	0	0	1	0	0	1	0	1	1	1	1	1	1	1	1	1	1	1	1	1	0	0	1	1	0	1	1	1
344	Turkana	NGIPONGAA	KWATELA	Tur Ngipongaa Kwatela	SM_DT	Same Clan	Kwatela Ngipongaa - non Kwatela, Ngipongaa	0.0621829	0.0162838	0.0518132	0.0560805	0.0452966	0.124899	136.97	1.3697	1	1	1	1	1	1	0	0	1	0	0	1	0	1	1	0	0	1	1	1	1	1	1	1	1	1	1	0	1	1	0	1	1	1
381	Turkana	NGIPONGAA	KWATELA	Tur Ngipongaa Kwatela	SM_DT	Same Clan	Kwatela Ngipongaa - non Kwatela, Ngipongaa	0.0621829	0.0162838	0.0518132	0.0560805	0.0452966	0.124899	136.97	1.3697	1	1	1	1	1	1	0	0	1	0	0	1	0	1	1	0	0	1	1	1	1	1	1	1	1	1	0	0	0	1	0	1	1	1
382	Turkana	NGIPONGAA	KWATELA	Tur Ngipongaa Kwatela	SM_DT	Same Clan	Kwatela Ngipongaa - non Kwatela, Ngipongaa	0.0621829	0.0162838	0.0518132	0.0560805	0.0452966	0.124899	136.97	1.3697	1	1	1	0	1	1	0	0	1	0	0	1	0	1	1	1	1	1	1	1	1	1	1	1	1	1	0	0	1	1	1	1	1	1
387	Turkana	NGIPONGAA	KWATELA	Tur Ngipongaa Kwatela	SM_DT	Same Clan	Kwatela Ngipongaa - non Kwatela, Ngipongaa	0.0621829	0.0162838	0.0518132	0.0560805	0.0452966	0.124899	136.97	1.3697	1	1	1	1	1	0	0	0	1	0	1	1	0	1	1	0	1	1	1	1	1	1	1	1	1	1	0	0	0	1	0	1	1	1
388	Turkana	NGIPONGAA	KWATELA	Tur Ngipongaa Kwatela	SM_DT	Same Clan	Kwatela Ngipongaa - non Kwatela, Ngipongaa	0.0621829	0.0162838	0.0518132	0.0560805	0.0452966	0.124899	136.97	1.3697	1	1	1	1	1	0	0	0	0	0	1	1	0	1	1	0	0	1	0	1	1	1	1	1	0	1	0	0	1	1	1	0	1	1
394	Turkana	NGIPONGAA	KWATELA	Tur Ngipongaa Kwatela	SM_DT	Same Clan	Kwatela Ngipongaa - non Kwatela, Ngipongaa	0.0621829	0.0162838	0.0518132	0.0560805	0.0452966	0.124899	136.97	1.3697	1	1	1	1	1	1	0	0	1	0	0	1	0	1	1	1	1	1	1	1	1	1	1	1	1	1	0	0	1	1	1	1	1	1
423	Turkana	NGIPONGAA	KWATELA	Tur Ngipongaa Kwatela	SM_DT	Same Clan	Kwatela Ngipongaa - non Kwatela, Ngipongaa	0.0621829	0.0162838	0.0518132	0.0560805	0.0452966	0.124899	136.97	1.3697	1	1	1	1	1	1	0	0	1	0	1	1	0	1	1	0	1	1	1	1	1	1	1	1	1	1	1	0	1	1	1	0	1	1
446	Turkana	NGIPONGAA	KWATELA	Tur Ngipongaa Kwatela	SM_DT	Same Clan	Kwatela Ngipongaa - non Kwatela, Ngipongaa	0.0621829	0.0162838	0.0518132	0.0560805	0.0452966	0.124899	136.97	1.3697	1	1	1	1	1	0	0	1	1	0	1	1	0	1	1	1	1	1	1	1	1	1	1	1	1	1	0	0	0	1	1	1	1	1
617	Turkana	NGIPONGAA	KWATELA	Tur Ngipongaa Kwatela	SM_DT	Same Clan	Kwatela Ngipongaa - non Kwatela, Ngipongaa	0.0621829	0.0162838	0.0518132	0.0560805	0.0452966	0.124899	136.97	1.3697	1	1	1	1	1	1	0	0	1	0	0	1	0	1	1	1	1	1	1	1	1	1	1	1	1	1	1	0	1	1	1	1	1	1
620	Turkana	NGIPONGAA	KWATELA	Tur Ngipongaa Kwatela	SM_DT	Same Clan	Kwatela Ngipongaa - non Kwatela, Ngipongaa	0.0621829	0.0162838	0.0518132	0.0560805	0.0452966	0.124899	136.97	1.3697	1	1	1	1	1	1	0	0	1	0	0	1	0	1	1	1	1	1	1	1	1	1	1	1	1	1	0	0	1	1	0	1	1	1
628	Turkana	NGIPONGAA	KWATELA	Tur Ngipongaa Kwatela	SM_DT	Same Clan	Kwatela Ngipongaa - non Kwatela, Ngipongaa	0.0621829	0.0162838	0.0518132	0.0560805	0.0452966	0.124899	136.97	1.3697	1	1	1	1	1	1	0	1	1	0	1	0	0	1	1	1	1	1	1	1	1	1	1	1	1	1	0	0	1	1	0	1	1	1
657	Turkana	NGIPONGAA	KWATELA	Tur Ngipongaa Kwatela	SM_DT	Same Clan	Kwatela Ngipongaa - non Kwatela, Ngipongaa	0.0621829	0.0162838	0.0518132	0.0560805	0.0452966	0.124899	136.97	1.3697	1	1	1	1	1	1	0	0	1	0	0	1	0	1	1	0	1	1	1	1	1	1	1	1	1	1	1	0	1	1	0	1	1	1
673	Turkana	NGIPONGAA	KWATELA	Tur Ngipongaa Kwatela	SM_DT	Same Clan	Kwatela Ngipongaa - non Kwatela, Ngipongaa	0.0621829	0.0162838	0.0518132	0.0560805	0.0452966	0.124899	136.97	1.3697	1	1	1	1	1	1	0	0	1	0	0	1	0	1	1	0	0	1	1	1	1	1	1	1	1	1	1	0	1	1	1	1	1	1
427	Turkana	NGIPONGAA	NGIBOCHOROS	Tur Ngipongaa Ngibocoros	SM_DT	Same Clan	Ngibochoros Ngipongaa - non Ngibochoros, Ngipongaa	0.038813	0.0174939	0.0306022	0.0481039	0.0347971	0.0581765	168.37	1.6837	1	1	1	1	1	1	0	1	1	0	0	1	1	1	1	1	0	1	1	1	1	1	1	1	1	1	0	0	1	1	0	1	1	1
452	Turkana	NGIPONGAA	NGIBOCHOROS	Tur Ngipongaa Ngibocoros	SM_DT	Same Clan	Ngibochoros Ngipongaa - non Ngibochoros, Ngipongaa	0.038813	0.0174939	0.0306022	0.0481039	0.0347971	0.0581765	168.37	1.6837	1	1	1	1	1	0	1	0	1	0	0	1	1	1	1	0	0	1	0	1	1	1	1	1	1	1	1	0	0	1	1	1	1	0
469	Turkana	NGIPONGAA	NGIBOCHOROS	Tur Ngipongaa Ngibocoros	SM_DT	Same Clan	Ngibochoros Ngipongaa - non Ngibochoros, Ngipongaa	0.038813	0.0174939	0.0306022	0.0481039	0.0347971	0.0581765	168.37	1.6837	1	1	1	1	1	1	0	0	1	0	0	1	0	1	1	0	1	1	0	1	1	1	1	1	1	1	1	0	0	1	0	1	1	1
564	Turkana	NGIPONGAA	NGIBOCHOROS	Tur Ngipongaa Ngibocoros	SM_DT	Same Clan	Ngibochoros Ngipongaa - non Ngibochoros, Ngipongaa	0.038813	0.0174939	0.0306022	0.0481039	0.0347971	0.0581765	168.37	1.6837	1	1	1	1	1	1	0	0	1	0	1	1	1	1	1	1	1	1	1	1	1	1	1	1	1	1	0	0	1	1	0	1	1	1
575	Turkana	NGIPONGAA	NGIBOCHOROS	Tur Ngipongaa Ngibocoros	SM_DT	Same Clan	Ngibochoros Ngipongaa - non Ngibochoros, Ngipongaa	0.038813	0.0174939	0.0306022	0.0481039	0.0347971	0.0581765	168.37	1.6837	1	1	1	1	1	1	0	0	1	0	1	1	0	1	1	1	1	1	1	1	1	1	1	1	1	1	0	0	1	1	0	1	1	1
576	Turkana	NGIPONGAA	NGIBOCHOROS	Tur Ngipongaa Ngibocoros	SM_DT	Same Clan	Ngibochoros Ngipongaa - non Ngibochoros, Ngipongaa	0.038813	0.0174939	0.0306022	0.0481039	0.0347971	0.0581765	168.37	1.6837	1	1	1	1	1	1	0	0	1	0	1	1	1	1	1	1	1	1	1	1	1	1	1	1	1	1	0	0	1	1	1	1	1	1
629	Turkana	NGIPONGAA	NGIBOCHOROS	Tur Ngipongaa Ngibocoros	SM_DT	Same Clan	Ngibochoros Ngipongaa - non Ngibochoros, Ngipongaa	0.038813	0.0174939	0.0306022	0.0481039	0.0347971	0.0581765	168.37	1.6837	1	1	1	1	1	1	0	0	1	0	0	1	0	1	1	0	0	1	1	1	1	1	1	1	1	1	1	0	0	1	0	0	1	1
676	Turkana	NGIPONGAA	NGIBOCHOROS	Tur Ngipongaa Ngibocoros	SM_DT	Same Clan	Ngibochoros Ngipongaa - non Ngibochoros, Ngipongaa	0.038813	0.0174939	0.0306022	0.0481039	0.0347971	0.0581765	168.37	1.6837	1	1	1	1	1	1	0	0	1	1	0	1	1	1	1	1	1	1	1	1	1	1	1	1	1	1	0	1	1	1	1	1	1	1
712	Turkana	NGIPONGAA	NGIBOCHOROS	Tur Ngipongaa Ngibocoros	SM_DT	Same Clan	Ngibochoros Ngipongaa - non Ngibochoros, Ngipongaa	0.038813	0.0174939	0.0306022	0.0481039	0.0347971	0.0581765	168.37	1.6837	1	1	1	1	1	1	0	0	1	0	1	1	0	1	1	0	0	1	1	1	1	1	1	1	1	1	1	0	0	1	0	0	1	1
719	Turkana	NGIPONGAA	NGIBOCHOROS	Tur Ngipongaa Ngibocoros	SM_DT	Same Clan	Ngibochoros Ngipongaa - non Ngibochoros, Ngipongaa	0.038813	0.0174939	0.0306022	0.0481039	0.0347971	0.0581765	168.37	1.6837	1	1	1	1	1	1	0	0	1	0	0	1	0	1	1	0	0	1	1	1	1	1	1	1	1	1	1	0	0	1	1	1	1	0
723	Turkana	NGIPONGAA	NGIBOCHOROS	Tur Ngipongaa Ngibocoros	SM_DT	Same Clan	Ngibochoros Ngipongaa - non Ngibochoros, Ngipongaa	0.038813	0.0174939	0.0306022	0.0481039	0.0347971	0.0581765	168.37	1.6837	1	1	1	1	1	1	0	0	1	1	0	1	1	1	1	1	1	1	999	1	1	1	1	1	1	1	1	1	1	1	1	1	1	1
724	Turkana	NGIPONGAA	NGIBOCHOROS	Tur Ngipongaa Ngibocoros	SM_DT	Same Clan	Ngibochoros Ngipongaa - non Ngibochoros, Ngipongaa	0.038813	0.0174939	0.0306022	0.0481039	0.0347971	0.0581765	168.37	1.6837	1	1	1	0	1	1	0	1	1	0	0	1	1	1	1	1	1	1	1	1	1	1	1	1	1	1	0	0	1	1	1	1	1	1
771	Turkana	NGIPONGAA	NGIBOCHOROS	Tur Ngipongaa Ngibocoros	SM_DT	Same Clan	Ngibochoros Ngipongaa - non Ngibochoros, Ngipongaa	0.038813	0.0174939	0.0306022	0.0481039	0.0347971	0.0581765	168.37	1.6837	1	1	1	0	1	1	0	0	1	0	1	1	1	1	1	1	1	1	1	1	1	1	1	1	1	1	1	0	1	1	1	1	1	1
779	Turkana	NGIPONGAA	NGIBOCHOROS	Tur Ngipongaa Ngibocoros	SM_DT	Same Clan	Ngibochoros Ngipongaa - non Ngibochoros, Ngipongaa	0.038813	0.0174939	0.0306022	0.0481039	0.0347971	0.0581765	168.37	1.6837	1	1	1	1	1	1	0	0	1	0	0	1	1	1	1	1	1	1	0	1	1	1	1	1	1	0	0	0	1	1	0	1	1	1
378	Turkana	NGIPONGAA	NGIYAPAKUNO	Tur Ngipongaa Ngiyapakuno	SM_DT	Same Clan	Ngiyapakuno Ngipongaa - non Ngiyapakuno, Ngipongaa	0.0413171	0.016664	0.0285977	0.0436474	0.0379665	0.0725984	102.18	1.0218	1	1	1	1	1	0	0	0	0	0	0	1	0	1	1	1	1	1	1	1	1	1	1	1	1	1	0	0	1	1	0	1	1	1
405	Turkana	NGIPONGAA	NGIYAPAKUNO	Tur Ngipongaa Ngiyapakuno	SM_DT	Same Clan	Ngiyapakuno Ngipongaa - non Ngiyapakuno, Ngipongaa	0.0413171	0.016664	0.0285977	0.0436474	0.0379665	0.0725984	102.18	1.0218	1	1	1	1	1	1	0	0	1	0	1	1	0	1	1	0	1	1	1	1	1	1	1	1	1	1	1	0	1	1	1	1	1	1
409	Turkana	NGIPONGAA	NGIYAPAKUNO	Tur Ngipongaa Ngiyapakuno	SM_DT	Same Clan	Ngiyapakuno Ngipongaa - non Ngiyapakuno, Ngipongaa	0.0413171	0.016664	0.0285977	0.0436474	0.0379665	0.0725984	102.18	1.0218	1	1	1	0	1	1	0	1	1	0	1	1	0	1	1	0	1	1	1	1	1	1	1	1	1	1	0	0	1	1	1	1	1	1
494	Turkana	NGIPONGAA	NGIYAPAKUNO	Tur Ngipongaa Ngiyapakuno	SM_DT	Same Clan	Ngiyapakuno Ngipongaa - non Ngiyapakuno, Ngipongaa	0.0413171	0.016664	0.0285977	0.0436474	0.0379665	0.0725984	102.18	1.0218	1	1	1	1	1	1	0	0	1	1	0	1	0	1	1	0	0	1	1	1	1	1	1	1	1	1	0	0	1	1	0	1	0	1
559	Turkana	NGIPONGAA	NGIYAPAKUNO	Tur Ngipongaa Ngiyapakuno	SM_DT	Same Clan	Ngiyapakuno Ngipongaa - non Ngiyapakuno, Ngipongaa	0.0413171	0.016664	0.0285977	0.0436474	0.0379665	0.0725984	102.18	1.0218	1	1	1	0	1	1	0	0	1	1	1	1	0	1	1	1	0	1	1	0	1	1	1	1	1	1	1	1	1	1	1	1	1	1
675	Turkana	NGIPONGAA	NGIYAPAKUNO	Tur Ngipongaa Ngiyapakuno	SM_DT	Same Clan	Ngiyapakuno Ngipongaa - non Ngiyapakuno, Ngipongaa	0.0413171	0.016664	0.0285977	0.0436474	0.0379665	0.0725984	102.18	1.0218	0	1	1	1	1	1	0	0	1	0	1	1	0	1	1	0	1	1	1	1	1	1	1	1	1	1	0	0	0	1	0	1	1	0
711	Turkana	NGIPONGAA	NGIYAPAKUNO	Tur Ngipongaa Ngiyapakuno	SM_DT	Same Clan	Ngiyapakuno Ngipongaa - non Ngiyapakuno, Ngipongaa	0.0413171	0.016664	0.0285977	0.0436474	0.0379665	0.0725984	102.18	1.0218	1	1	1	1	1	1	0	1	1	0	1	1	0	1	1	1	1	1	1	1	1	1	1	1	1	1	1	0	1	1	1	1	1	1
720	Turkana	NGIPONGAA	NGIYAPAKUNO	Tur Ngipongaa Ngiyapakuno	SM_DT	Same Clan	Ngiyapakuno Ngipongaa - non Ngiyapakuno, Ngipongaa	0.0413171	0.016664	0.0285977	0.0436474	0.0379665	0.0725984	102.18	1.0218	1	1	1	1	1	1	0	0	1	0	1	1	0	1	1	0	0	1	1	1	1	1	1	1	1	1	0	0	1	1	1	1	1	1
728	Turkana	NGIPONGAA	NGIYAPAKUNO	Tur Ngipongaa Ngiyapakuno	SM_DT	Same Clan	Ngiyapakuno Ngipongaa - non Ngiyapakuno, Ngipongaa	0.0413171	0.016664	0.0285977	0.0436474	0.0379665	0.0725984	102.18	1.0218	0	1	1	1	1	0	0	0	1	0	0	1	0	1	1	1	1	1	0	1	1	1	1	1	1	1	0	0	1	1	0	1	1	1
777	Turkana	NGIPONGAA	NGIYAPAKUNO	Tur Ngipongaa Ngiyapakuno	SM_DT	Same Clan	Ngiyapakuno Ngipongaa - non Ngiyapakuno, Ngipongaa	0.0413171	0.016664	0.0285977	0.0436474	0.0379665	0.0725984	102.18	1.0218	1	1	1	1	1	1	0	0	1	0	1	1	0	1	1	1	0	1	1	1	1	1	1	1	1	1	0	0	0	1	1	1	1	1
781	Turkana	NGIPONGAA	NGIYAPAKUNO	Tur Ngipongaa Ngiyapakuno	SM_DT	Same Clan	Ngiyapakuno Ngipongaa - non Ngiyapakuno, Ngipongaa	0.0413171	0.016664	0.0285977	0.0436474	0.0379665	0.0725984	102.18	1.0218	1	1	1	1	1	1	0	0	1	0	1	1	0	1	1	0	1	1	1	1	1	1	1	1	1	1	0	0	0	1	0	1	1	0
365	Turkana	NGISIGER	KWATELA	Tur Ngisiger Kwatela	SM_DT	Same Clan	Kwatela Ngisiger - non Kwatela, Ngisiger	0.0404644	0.0317024	0.043554	0.0372346	0.0573816	0.0441246	136.8	1.368	1	1	1	1	1	1	0	0	1	0	1	1	0	1	1	1	1	1	1	1	1	1	1	1	1	1	1	1	1	1	0	0	1	1
393	Turkana	NGISIGER	KWATELA	Tur Ngisiger Kwatela	SM_DT	Same Clan	Kwatela Ngisiger - non Kwatela, Ngisiger	0.0404644	0.0317024	0.043554	0.0372346	0.0573816	0.0441246	136.8	1.368	1	1	1	1	1	1	0	0	1	0	0	1	0	1	1	1	1	1	1	1	1	1	1	1	1	1	0	0	1	1	0	1	1	1
428	Turkana	NGISIGER	KWATELA	Tur Ngisiger Kwatela	SM_DT	Same Clan	Kwatela Ngisiger - non Kwatela, Ngisiger	0.0404644	0.0317024	0.043554	0.0372346	0.0573816	0.0441246	136.8	1.368	1	1	1	1	1	1	0	0	1	0	0	1	0	1	1	1	1	1	1	1	1	1	1	1	1	1	0	0	0	1	1	1	1	1
440	Turkana	NGISIGER	KWATELA	Tur Ngisiger Kwatela	SM_DT	Same Clan	Kwatela Ngisiger - non Kwatela, Ngisiger	0.0404644	0.0317024	0.043554	0.0372346	0.0573816	0.0441246	136.8	1.368	1	1	1	1	0	1	0	0	1	0	0	1	0	1	1	0	1	1	1	1	1	1	1	1	0	1	0	0	0	1	0	1	1	1
621	Turkana	NGISIGER	KWATELA	Tur Ngisiger Kwatela	SM_DT	Same Clan	Kwatela Ngisiger - non Kwatela, Ngisiger	0.0404644	0.0317024	0.043554	0.0372346	0.0573816	0.0441246	136.8	1.368	1	1	1	1	1	1	0	0	1	0	0	1	0	1	1	1	0	1	1	1	1	1	1	1	1	1	0	0	1	1	0	1	1	0
623	Turkana	NGISIGER	KWATELA	Tur Ngisiger Kwatela	SM_DT	Same Clan	Kwatela Ngisiger - non Kwatela, Ngisiger	0.0404644	0.0317024	0.043554	0.0372346	0.0573816	0.0441246	136.8	1.368	1	1	1	1	1	1	0	0	1	0	1	1	0	1	1	0	1	1	0	1	1	1	1	1	1	1	1	0	0	1	1	1	1	1
655	Turkana	NGISIGER	KWATELA	Tur Ngisiger Kwatela	SM_DT	Same Clan	Kwatela Ngisiger - non Kwatela, Ngisiger	0.0404644	0.0317024	0.043554	0.0372346	0.0573816	0.0441246	136.8	1.368	1	1	1	1	1	1	0	0	1	0	1	1	0	1	1	0	0	1	1	1	1	1	1	1	1	1	1	0	1	1	0	0	1	1
658	Turkana	NGISIGER	KWATELA	Tur Ngisiger Kwatela	SM_DT	Same Clan	Kwatela Ngisiger - non Kwatela, Ngisiger	0.0404644	0.0317024	0.043554	0.0372346	0.0573816	0.0441246	136.8	1.368	1	1	1	1	1	1	0	0	1	0	0	1	0	1	1	1	1	1	1	1	1	1	1	1	1	1	0	0	1	1	0	1	1	1
772	Turkana	NGISIGER	KWATELA	Tur Ngisiger Kwatela	SM_DT	Same Clan	Kwatela Ngisiger - non Kwatela, Ngisiger	0.0404644	0.0317024	0.043554	0.0372346	0.0573816	0.0441246	136.8	1.368	1	1	1	1	1	1	0	0	1	0	0	1	1	1	1	1	1	1	1	1	1	1	1	1	1	1	1	1	1	1	1	1	1	1
773	Turkana	NGISIGER	KWATELA	Tur Ngisiger Kwatela	SM_DT	Same Clan	Kwatela Ngisiger - non Kwatela, Ngisiger	0.0404644	0.0317024	0.043554	0.0372346	0.0573816	0.0441246	136.8	1.368	1	1	1	0	1	1	0	0	1	0	1	1	0	1	1	1	1	1	1	1	1	1	1	1	1	1	1	0	1	1	1	1	1	1
774	Turkana	NGISIGER	KWATELA	Tur Ngisiger Kwatela	SM_DT	Same Clan	Kwatela Ngisiger - non Kwatela, Ngisiger	0.0404644	0.0317024	0.043554	0.0372346	0.0573816	0.0441246	136.8	1.368	1	1	1	1	1	1	0	0	1	0	1	1	0	1	1	0	1	1	1	1	1	1	1	1	0	1	1	1	1	1	0	1	1	1
785	Turkana	NGISIGER	KWATELA	Tur Ngisiger Kwatela	SM_DT	Same Clan	Kwatela Ngisiger - non Kwatela, Ngisiger	0.0404644	0.0317024	0.043554	0.0372346	0.0573816	0.0441246	136.8	1.368	1	1	1	1	1	0	0	0	1	0	1	1	0	1	1	0	0	1	1	1	1	1	1	1	1	1	0	0	1	1	0	1	1	1
791	Turkana	NGISIGER	KWATELA	Tur Ngisiger Kwatela	SM_DT	Same Clan	Kwatela Ngisiger - non Kwatela, Ngisiger	0.0404644	0.0317024	0.043554	0.0372346	0.0573816	0.0441246	136.8	1.368	1	1	1	1	1	1	0	0	1	0	0	1	0	1	1	0	0	1	1	1	1	1	1	1	1	1	1	0	1	1	0	1	1	1
399	Turkana	NGISIGER	NGIBOCHOROS	Tur Ngisiger Ngibocoros	SM_DT	Same Clan	Ngibochoros Ngisiger - non Ngibochoros, Ngisiger	0.0367828	0.0368508	0.0369429	0.0446777	0.0572098	0.0232553	168.45	1.6845	1	1	1	1	1	1	0	0	1	0	1	1	1	1	1	1	1	1	1	1	1	1	1	1	1	1	0	0	1	1	1	1	1	1
413	Turkana	NGISIGER	NGIBOCHOROS	Tur Ngisiger Ngibocoros	SM_DT	Same Clan	Ngibochoros Ngisiger - non Ngibochoros, Ngisiger	0.0367828	0.0368508	0.0369429	0.0446777	0.0572098	0.0232553	168.45	1.6845	1	1	1	1	1	1	0	0	1	0	0	1	1	1	1	1	1	1	1	1	1	1	1	1	1	1	0	0	1	1	1	1	1	1
418	Turkana	NGISIGER	NGIBOCHOROS	Tur Ngisiger Ngibocoros	SM_DT	Same Clan	Ngibochoros Ngisiger - non Ngibochoros, Ngisiger	0.0367828	0.0368508	0.0369429	0.0446777	0.0572098	0.0232553	168.45	1.6845	1	1	1	1	0	1	0	1	1	0	0	1	0	1	1	1	1	1	1	1	1	0	1	1	0	1	0	0	1	1	1	1	1	1
455	Turkana	NGISIGER	NGIBOCHOROS	Tur Ngisiger Ngibocoros	SM_DT	Same Clan	Ngibochoros Ngisiger - non Ngibochoros, Ngisiger	0.0367828	0.0368508	0.0369429	0.0446777	0.0572098	0.0232553	168.45	1.6845	1	1	1	0	1	1	0	0	1	0	1	1	0	1	1	0	1	1	1	1	1	1	1	1	1	1	1	0	0	1	1	1	1	1
661	Turkana	NGISIGER	NGIBOCHOROS	Tur Ngisiger Ngibocoros	SM_DT	Same Clan	Ngibochoros Ngisiger - non Ngibochoros, Ngisiger	0.0367828	0.0368508	0.0369429	0.0446777	0.0572098	0.0232553	168.45	1.6845	1	1	1	1	1	0	0	0	1	0	0	1	1	1	1	1	1	1	1	1	1	1	1	1	1	1	0	0	1	1	1	1	1	1
679	Turkana	NGISIGER	NGIBOCHOROS	Tur Ngisiger Ngibocoros	SM_DT	Same Clan	Ngibochoros Ngisiger - non Ngibochoros, Ngisiger	0.0367828	0.0368508	0.0369429	0.0446777	0.0572098	0.0232553	168.45	1.6845	1	1	1	1	1	1	0	0	1	0	0	1	1	1	1	1	1	1	1	1	1	1	1	1	1	1	1	0	1	1	1	1	1	1
713	Turkana	NGISIGER	NGIBOCHOROS	Tur Ngisiger Ngibocoros	SM_DT	Same Clan	Ngibochoros Ngisiger - non Ngibochoros, Ngisiger	0.0367828	0.0368508	0.0369429	0.0446777	0.0572098	0.0232553	168.45	1.6845	1	1	1	1	1	1	0	1	1	0	0	1	1	1	1	1	1	1	1	1	1	1	1	1	1	1	0	0	1	1	0	1	1	1
715	Turkana	NGISIGER	NGIBOCHOROS	Tur Ngisiger Ngibocoros	SM_DT	Same Clan	Ngibochoros Ngisiger - non Ngibochoros, Ngisiger	0.0367828	0.0368508	0.0369429	0.0446777	0.0572098	0.0232553	168.45	1.6845	1	1	1	0	1	1	0	0	1	0	0	1	0	1	1	0	1	1	1	1	1	1	1	1	1	1	0	0	1	1	0	1	1	0
716	Turkana	NGISIGER	NGIBOCHOROS	Tur Ngisiger Ngibocoros	SM_DT	Same Clan	Ngibochoros Ngisiger - non Ngibochoros, Ngisiger	0.0367828	0.0368508	0.0369429	0.0446777	0.0572098	0.0232553	168.45	1.6845	1	1	1	1	1	1	0	1	1	0	0	1	1	1	1	0	0	1	1	1	1	1	1	1	1	1	0	0	1	1	0	1	1	1
717	Turkana	NGISIGER	NGIBOCHOROS	Tur Ngisiger Ngibocoros	SM_DT	Same Clan	Ngibochoros Ngisiger - non Ngibochoros, Ngisiger	0.0367828	0.0368508	0.0369429	0.0446777	0.0572098	0.0232553	168.45	1.6845	1	1	1	1	1	1	0	0	1	0	0	1	0	1	1	1	1	1	0	1	1	1	1	1	1	1	0	0	1	1	0	1	1	1
727	Turkana	NGISIGER	NGIBOCHOROS	Tur Ngisiger Ngibocoros	SM_DT	Same Clan	Ngibochoros Ngisiger - non Ngibochoros, Ngisiger	0.0367828	0.0368508	0.0369429	0.0446777	0.0572098	0.0232553	168.45	1.6845	1	1	1	1	1	1	0	1	1	0	0	1	0	1	1	1	1	1	1	1	1	1	1	1	1	1	0	0	1	1	0	1	1	1
787	Turkana	NGISIGER	NGIBOCHOROS	Tur Ngisiger Ngibocoros	SM_DT	Same Clan	Ngibochoros Ngisiger - non Ngibochoros, Ngisiger	0.0367828	0.0368508	0.0369429	0.0446777	0.0572098	0.0232553	168.45	1.6845	0	1	1	0	0	1	0	0	1	0	1	1	1	1	1	0	1	1	1	1	1	1	1	1	1	1	1	0	0	1	0	1	1	0
342	Turkana	NGISIGER	NGIYAPAKUNO	Tur Ngisiger Ngiyapakuno	SM_DT	Same Clan	Ngiyapakuno Ngisiger - non Ngiyapakuno, Ngisiger	0.0309597	0.0338633	0.0230567	0.0396618	0.0327946	0.0258168	102.92	1.0292	1	0	1	0	0	0	0	0	1	1	1	1	0	1	1	0	1	1	1	1	1	1	1	1	1	0	0	0	1	1	0	0	1	1
371	Turkana	NGISIGER	NGIYAPAKUNO	Tur Ngisiger Ngiyapakuno	SM_DT	Same Clan	Ngiyapakuno Ngisiger - non Ngiyapakuno, Ngisiger	0.0309597	0.0338633	0.0230567	0.0396618	0.0327946	0.0258168	102.92	1.0292	1	1	1	1	1	0	0	1	1	0	1	1	0	1	1	0	1	1	1	1	1	1	1	1	1	1	0	0	0	1	1	1	1	1
398	Turkana	NGISIGER	NGIYAPAKUNO	Tur Ngisiger Ngiyapakuno	SM_DT	Same Clan	Ngiyapakuno Ngisiger - non Ngiyapakuno, Ngisiger	0.0309597	0.0338633	0.0230567	0.0396618	0.0327946	0.0258168	102.92	1.0292	1	1	1	1	1	0	0	0	1	0	1	1	0	1	1	0	1	1	1	1	1	1	1	1	1	1	0	0	0	1	1	1	1	0
493	Turkana	NGISIGER	NGIYAPAKUNO	Tur Ngisiger Ngiyapakuno	SM_DT	Same Clan	Ngiyapakuno Ngisiger - non Ngiyapakuno, Ngisiger	0.0309597	0.0338633	0.0230567	0.0396618	0.0327946	0.0258168	102.92	1.0292	1	1	1	1	1	1	0	0	1	0	1	1	0	1	1	1	1	1	1	1	1	1	1	1	1	1	0	0	0	1	1	1	1	0
541	Turkana	NGISIGER	NGIYAPAKUNO	Tur Ngisiger Ngiyapakuno	SM_DT	Same Clan	Ngiyapakuno Ngisiger - non Ngiyapakuno, Ngisiger	0.0309597	0.0338633	0.0230567	0.0396618	0.0327946	0.0258168	102.92	1.0292	1	1	1	1	1	1	0	1	1	0	1	1	0	1	1	1	1	1	1	1	1	1	1	1	1	1	1	0	0	1	0	1	1	1
552	Turkana	NGISIGER	NGIYAPAKUNO	Tur Ngisiger Ngiyapakuno	SM_DT	Same Clan	Ngiyapakuno Ngisiger - non Ngiyapakuno, Ngisiger	0.0309597	0.0338633	0.0230567	0.0396618	0.0327946	0.0258168	102.92	1.0292	1	1	1	1	1	1	0	0	1	0	1	1	0	1	1	1	1	1	1	1	1	1	1	1	1	1	0	0	1	1	0	1	1	1
563	Turkana	NGISIGER	NGIYAPAKUNO	Tur Ngisiger Ngiyapakuno	SM_DT	Same Clan	Ngiyapakuno Ngisiger - non Ngiyapakuno, Ngisiger	0.0309597	0.0338633	0.0230567	0.0396618	0.0327946	0.0258168	102.92	1.0292	1	1	1	1	1	1	0	0	1	0	1	1	0	1	1	0	0	1	1	1	1	1	1	1	1	1	0	0	1	1	1	1	1	1
566	Turkana	NGISIGER	NGIYAPAKUNO	Tur Ngisiger Ngiyapakuno	SM_DT	Same Clan	Ngiyapakuno Ngisiger - non Ngiyapakuno, Ngisiger	0.0309597	0.0338633	0.0230567	0.0396618	0.0327946	0.0258168	102.92	1.0292	1	1	1	0	1	1	0	0	1	0	1	1	1	1	1	1	1	1	1	1	1	1	1	1	1	1	0	0	1	1	0	1	1	1
591	Turkana	NGISIGER	NGIYAPAKUNO	Tur Ngisiger Ngiyapakuno	SM_DT	Same Clan	Ngiyapakuno Ngisiger - non Ngiyapakuno, Ngisiger	0.0309597	0.0338633	0.0230567	0.0396618	0.0327946	0.0258168	102.92	1.0292	1	1	1	1	1	1	0	1	1	0	0	1	1	1	1	1	1	1	1	1	1	1	1	1	1	1	1	0	1	1	0	1	1	1
618	Turkana	NGISIGER	NGIYAPAKUNO	Tur Ngisiger Ngiyapakuno	SM_DT	Same Clan	Ngiyapakuno Ngisiger - non Ngiyapakuno, Ngisiger	0.0309597	0.0338633	0.0230567	0.0396618	0.0327946	0.0258168	102.92	1.0292	1	1	1	0	1	0	0	0	1	0	1	1	0	1	1	0	0	1	1	1	1	1	1	1	1	1	0	0	1	1	1	1	1	1
619	Turkana	NGISIGER	NGIYAPAKUNO	Tur Ngisiger Ngiyapakuno	SM_DT	Same Clan	Ngiyapakuno Ngisiger - non Ngiyapakuno, Ngisiger	0.0309597	0.0338633	0.0230567	0.0396618	0.0327946	0.0258168	102.92	1.0292	1	1	1	1	1	0	0	1	1	0	1	1	0	1	1	1	1	1	1	1	1	1	1	1	1	1	1	0	1	1	0	1	1	1
718	Turkana	NGISIGER	NGIYAPAKUNO	Tur Ngisiger Ngiyapakuno	SM_DT	Same Clan	Ngiyapakuno Ngisiger - non Ngiyapakuno, Ngisiger	0.0309597	0.0338633	0.0230567	0.0396618	0.0327946	0.0258168	102.92	1.0292	1	1	1	1	1	1	0	0	1	0	1	1	0	1	1	0	0	1	1	1	1	1	1	1	1	1	0	0	1	1	1	1	1	1
729	Turkana	NGISIGER	NGIYAPAKUNO	Tur Ngisiger Ngiyapakuno	SM_DT	Same Clan	Ngiyapakuno Ngisiger - non Ngiyapakuno, Ngisiger	0.0309597	0.0338633	0.0230567	0.0396618	0.0327946	0.0258168	102.92	1.0292	0	1	1	1	0	1	0	0	1	0	0	1	1	1	1	0	0	1	1	1	1	1	1	1	1	1	1	1	1	1	1	1	1	1
776	Turkana	NGISIGER	NGIYAPAKUNO	Tur Ngisiger Ngiyapakuno	SM_DT	Same Clan	Ngiyapakuno Ngisiger - non Ngiyapakuno, Ngisiger	0.0309597	0.0338633	0.0230567	0.0396618	0.0327946	0.0258168	102.92	1.0292	1	1	1	0	1	0	0	0	1	0	1	1	0	1	1	1	0	0	1	1	1	1	1	1	0	1	0	0	1	1	0	0	1	1
780	Turkana	NGISIGER	NGIYAPAKUNO	Tur Ngisiger Ngiyapakuno	SM_DT	Same Clan	Ngiyapakuno Ngisiger - non Ngiyapakuno, Ngisiger	0.0309597	0.0338633	0.0230567	0.0396618	0.0327946	0.0258168	102.92	1.0292	1	1	1	1	1	0	0	0	1	0	1	1	0	1	1	1	1	1	1	1	1	1	1	1	1	1	1	0	0	1	0	1	1	1
[truncated: 31 more columns]

## Sheet: Codebook
Variable	Description
SubID	Subject ID
EthnicGp	Ethnic group membership
Clan	Clan membership
TerritorialSection	Territorial Section membership
RandomEffectGp	Subpopulation the subject belongs to, indicating clan, territorial section, and ethnic group membership.
CoopScale	Cooperation scale specified by the vignette condition subject is assigned to
CoopScaleLabel	Long form description of vignette condition code
Pop_Pair	Pair of populations compared for FST and Geographic Distance
FST_All	FST value using all norms
FST_Cooperation	FST value using "Cooperation" norms
FST_Punishment	FST value using "Crime and Punishment" norms
FST_Raiding	FST value using "Raiding" norms
FST_Markers	FST value using "Cultural Marker" norms
FST_Family	FST value using "Family Dynamics" norms
DistanceRaw	Geographic distance (in km) between populations listed in FSTPair
Distance100km	Geographic distance (in 100 km) between populations listed in FSTPair
"1"	Subject agrees with normative statement, or Subject endorses helping/nor harming
"0"	Subject does not agree with normative statement, or Subject endorses not helping/harming
AGEMATE_NO_REPORT	Norm Q1 (Supplementary Table 1 Norm 15)
RAIDING_BLESSINGS	Norm Q2 (Supplementary Table 1 Norm 24)
JOKE	Norm Q3 (Supplementary Table 1 Norm 33)
SCOLD	Norm Q4 (Supplementary Table 1 Norm 46)
HOST	Norm Q5 (Supplementary Table 1 Norm 6)
EXCOMMUNICATED	Norm Q6 (Supplementary Table 1 Norm 16)
CIRCUMCISED	Norm Q7 (Supplementary Table 1 Norm 29)
KILL_WOMEN	Norm Q8 (Supplementary Table 1 Norm 22)
SKIN_TUCK	Norm Q9 (Supplementary Table 1 Norm 38)
RAID_INNOCENT	Norm Q10 (Supplementary Table 1 Norm 23)
MOTHER_CARE	Norm Q11 (Supplementary Table 1 Norm 45)
WELL	Norm Q12 (Supplementary Table 1 Norm 10)
UNMARRIED_RAID	Norm Q13 (Supplementary Table 1 Norm 25)
RECONCILIATION	Norm Q14 (Supplementary Table 1 Norm 13)
EXTENDED	Norm Q15 (Supplementary Table 1 Norm 41)
MURDER_KILL	Norm Q16 (Supplementary Table 1 Norm 18)
KIDNAP	Norm Q17 (Supplementary Table 1 Norm 21)
SHAVE	Norm Q18 (Supplementary Table 1 Norm 35)
HUSBAND_RAPE	Norm Q19 (Supplementary Table 1 Norm 43)
STRANGER_AGEMATE	Norm Q20 (Supplementary Table 1 Norm 9)
VIOLATE_PEACE	Norm Q21 (Supplementary Table 1 Norm 14)
ADOPTION	Norm Q22 (Supplementary Table 1 Norm 40)
UMBILICAL	Norm Q23 (Supplementary Table 1 Norm 39)
LOVING_FATHER	Norm Q24 (Supplementary Table 1 Norm 44)
COWARD	Norm Q25 (Supplementary Table 1 Norm 19)
FIRE	Norm Q26 (Supplementary Table 1 Norm 31)
POOR_WOMAN	Norm Q27 (Supplementary Table 1 Norm 7)
SUICIDE	Norm Q28 (Supplementary Table 1 Norm 48)
MANYATTA_INITIATION	Norm Q29 (Supplementary Table 1 Norm 47)
INTESTINES	Norm Q30 (Supplementary Table 1 Norm 32)
INFO_GRAZE	Norm Q31 (Supplementary Table 1 Norm 2)
COWARD_SHAME	Norm Q32 (Supplementary Table 1 Norm 20)
RAID_PRESSURE	Norm Q33 (Supplementary Table 1 Norm 27)
NEIGHBOR_CHILD	Norm Q34 (Supplementary Table 1 Norm 12)
SONG	Norm Q35 (Supplementary Table 1 Norm 28)
SELFISH	Norm Q36 (Supplementary Table 1 Norm 4)
DONKEY	Norm Q37 (Supplementary Table 1 Norm 30)
RESCUE	Norm Q38 (Supplementary Table 1 Norm 3)
VISITOR_SLAUGHTER	Norm Q39 (Supplementary Table 1 Norm 5)
FIND_MARK	Norm Q40 (Supplementary Table 1 Norm 1)
BEAT_AGEMATES	Norm Q41 (Supplementary Table 1 Norm 11)
SHEEP	Norm Q42 (Supplementary Table 1 Norm 36)
REFUSE_POOR	Norm Q43 (Supplementary Table 1 Norm 8)
HUNGER_STEAL	Norm Q44 (Supplementary Table 1 Norm 17)
LADY_FOOD	Norm Q45 (Supplementary Table 1 Norm 34)
WOUNDED	Norm Q46 (Supplementary Table 1 Norm 26)
MANYATTA_JUNIORS	Norm Q47 (Supplementary Table 1 Norm 49)
FATHERS_AREA	Norm Q48 (Supplementary Table 1 Norm 42)
SICK	Norm Q49 (Supplementary Table 1 Norm 37)
V1_RAID	Supplementary Table 2 Vignette 1
V2_STEALTH	Supplementary Table 2 Vignette 2
V3_GUN	Supplementary Table 2 Vignette 3
V4_SMALL_PASTURE	Supplementary Table 2 Vignette 4
V5_PERMISSION	Supplementary Table 2 Vignette 5
V6_WATER_PERMIT	Supplementary Table 2 Vignette 6
V7_WELL_PERMIT	Supplementary Table 2 Vignette 7
V8_LYING	Supplementary Table 2 Vignette 8
V9_SHARE_WATER	Supplementary Table 2 Vignette 9
V10_REBUILD	Supplementary Table 2 Vignette 10
V11_GUEST	Supplementary Table 2 Vignette 11
V12_RELIEF_SHARE	Supplementary Table 2 Vignette 12
V13_SELL_COWS	Supplementary Table 2 Vignette 13
V14_PASTURE_INFORM	Supplementary Table 2 Vignette 14
V15_HOSPITAL	Supplementary Table 2 Vignette 15
V16_RESIST	Supplementary Table 2 Vignette 16
DEG	Different Ethnic Group
DC	Different Clan
SC	Same Clan
DC_DT	Different Clan and Different Territorial Section
SC_DT	Same Clan Different Territorial Section
DC_ST	Different Clan Same Territorial Section
Samburu	when DEG target was specified as "Samburu"
PopPairs_Averaged	Population pairs who's FST values were averaged to calculate FST between Actor and Target
